# Supplementary material for: Dynamic lattice distortions driven by surface trapping in semiconductor nanocrystals
Source: Nat Commun. 2021 Mar 25;12:1860. doi: 10.1038/s41467-021-22116-0 (PMC7994579; doi:10.1038/s41467-021-22116-0)
Supplement: Supplementary file 3 — Source Data [file 41467_2021_22116_MOESM3_ESM.zip]

Archive with 4 entries (4 files):
- Copy of 267760_2_data_set_5235764_qm449c.xlsx
- Copy of 267760_2_data_set_5235765_qmww9c.xlsx
- Copy of 267760_2_data_set_5235766_qmjj9c.xlsx
- Copy of 267760_2_data_set_5235767_qmrr9c.xlsx
