# Supplementary material for: Dynamic lattice distortions driven by surface trapping in semiconductor nanocrystals
Source: Nat Commun. 2021 Mar 25;12:1860. doi: 10.1038/s41467-021-22116-0 (PMC7994579; doi:10.1038/s41467-021-22116-0)
Supplement: Supplementary file 3 — Source Data [file 41467_2021_22116_MOESM3_ESM.zip › Copy of 267760_2_data_set_5235764_qm449c.xlsx]

## Sheet: Fig 1b
Q (A-1)	Scattering intensity
	I0	ΔI(t=500 ps)
1.46205	0.0624	-0.00242
1.48355	0.0898	-0.00551
1.50505	0.1316	-8.2381e-05
1.52655	0.1906	0.00587
1.54805	0.2727	0.00915
1.56955	0.3823	0.00739
1.59106	0.5269	0.00756
1.61256	0.7121	0.01223
1.63406	0.938	0.02908
1.65556	1.1885	0.02265
1.67706	1.4555	0.00129
1.69856	1.7233	-0.03082
1.72006	1.9716	-0.06193
1.74156	2.1834	-0.09234
1.76306	2.3532	-0.10221
1.78456	2.4679	-0.09674
1.80606	2.5254	-0.09036
1.82756	2.5379	-0.06814
1.84906	2.5106	-0.05334
1.87057	2.4559	-0.051
1.89207	2.3851	-0.04475
1.91357	2.3028	-0.03641
1.93507	2.2035	-0.03354
1.95657	2.0823	-0.03787
1.97807	1.9386	-0.03863
1.99957	1.7738	-0.02841
2.02107	1.5879	-0.0201
2.04257	1.3872	-0.01209
2.06407	1.1765	-0.01324
2.08557	0.9681	-0.01775
2.10707	0.7749	-0.00964
2.12857	0.603	0.00881
2.15008	0.4539	0.01885
2.17158	0.332	0.02448
2.19308	0.2391	0.04102
2.21458	0.1662	0.04644
2.23608	0.1107	0.04425
2.25758	0.0734	0.05101
2.27908	0.0476	0.05307
2.30058	0.0319	0.04772
2.32208	0.0274	0.04609
2.34358	0.0318	0.05047
2.36508	0.0424	0.05086
2.38658	0.0605	0.04891
2.40808	0.0852	0.04695
2.42959	0.1167	0.04752
2.45109	0.1516	0.04502
2.47259	0.1894	0.04262
2.49409	0.2261	0.04067
2.51559	0.2598	0.03689
2.53709	0.2867	0.02814
2.55859	0.3071	0.0236
2.58009	0.318	0.0214
2.60159	0.3198	0.01945
2.62309	0.3133	0.02084
2.64459	0.2994	0.02366
2.66609	0.2809	0.02435
2.68759	0.2625	0.02266
2.70909	0.247	0.02009
2.7306	0.24	0.02351
2.7521	0.2416	0.02616
2.7736	0.2552	0.0297
2.7951	0.2846	0.03542
2.8166	0.3316	0.03959
2.8381	0.3993	0.03857
2.8596	0.4936	0.03934
2.8811	0.6164	0.04013
2.9026	0.7696	0.04
2.9241	0.951	0.03544
2.9456	1.1519	0.01887
2.9671	1.3599	-0.00161
2.9886	1.5543	-0.03303
3.01011	1.7217	-0.06301
3.03161	1.8468	-0.08614
3.05311	1.9159	-0.10169
3.07461	1.9239	-0.10706
3.09611	1.8742	-0.10261
3.11761	1.7776	-0.09738
3.13911	1.6535	-0.08531
3.16061	1.5224	-0.06083
3.18211	1.3992	-0.0332
3.20361	1.2916	-0.01362
3.22511	1.2074	0.00608
3.24661	1.1435	0.0144
3.26811	1.097	0.01483
3.28962	1.0632	0.00878
3.31112	1.0369	0.003
3.33262	1.0145	-0.00098
3.35412	0.9954	-0.000486451
3.37562	0.9782	-0.00315
3.39712	0.9657	-0.00556
3.41862	0.9605	-0.01183
3.44012	0.9676	-0.01508
3.46162	0.9856	-0.02217
3.48312	1.0115	-0.03595
3.50462	1.0431	-0.04625
3.52612	1.0709	-0.05818
3.54762	1.0885	-0.06634
3.56912	1.0891	-0.07211
3.59063	1.0681	-0.07379
3.61213	1.0231	-0.07064
3.63363	0.9563	-0.0627
3.65513	0.8694	-0.05924
3.67663	0.7711	-0.05042
3.69813	0.6674	-0.03818
3.71963	0.5659	-0.02144
3.74113	0.4701	-0.00764
3.76263	0.3851	0.00938
3.78413	0.312	0.02355
3.80563	0.2527	0.0354
3.82713	0.2051	0.04201
3.84863	0.1681	0.0447
3.87014	0.1411	0.04612
3.89164	0.1213	0.04515
3.91314	0.1071	0.04374
3.93464	0.0973	0.04304
3.95614	0.0893	0.04064
3.97764	0.0832	0.04015
3.99914	0.0773	0.03908
4.02064	0.0706	0.03606
4.04214	0.0625	0.03127
4.06364	0.0548	0.02902
4.08514	0.0474	0.02849
4.10664	0.0401	0.02803
4.12814	0.0344	0.02852
4.14965	0.0304	0.02994
4.17115	0.0279	0.03188
4.19265	0.0275	0.03299
4.21415	0.0288	0.03353
4.23565	0.0323	0.03434
4.25715	0.0369	0.03253
4.27865	0.0404	0.03091
4.30015	0.0468	0.0294
4.32165	0.0559	0.02732
4.34315	0.0672	0.0232
4.36465	0.0811	0.01891
4.38615	0.0976	0.01503
4.40765	0.1158	0.01111
4.42916	0.1346	0.00706
4.45066	0.1537	0.00428
4.47216	0.1718	0.00045714
4.49366	0.1874	-0.00329
4.51516	0.2005	-0.00727
4.53666	0.2114	-0.01127
4.55816	0.2206	-0.01323
4.57966	0.2276	-0.01646
4.60116	0.2337	-0.018
4.62266	0.2384	-0.02016
4.64416	0.2414	-0.02334
4.66566	0.2429	-0.02643
4.68716	0.242	-0.02933
4.70866	0.2389	-0.03247
4.73017	0.2352	-0.03087
4.75167	0.229	-0.02852
4.77317	0.2208	-0.02532
4.79467	0.2112	-0.0214
4.81617	0.2015	-0.01494
4.83767	0.1904	-0.01314
4.85917	0.1811	-0.00847
4.88067	0.1738	-0.00286
4.90217	0.168	0.00136
4.92367	0.1642	0.00577
4.94517	0.162	0.01068
4.96667	0.16	0.0127
4.98817	0.1587	0.01591
5.00968	0.1565	0.01582
5.03118	0.1538	0.01448
5.05268	0.1502	0.01184
5.07418	0.1479	0.01319
5.09568	0.1456	0.01293
5.11718	0.144	0.01341
5.13868	0.144	0.01411
5.16018	0.1456	0.01261
5.18168	0.1496	0.0118
5.20318	0.1551	0.01033
5.22468	0.1614	0.00754
5.24618	0.1685	0.00409
5.26768	0.1749	0.000347637
5.28919	0.181	-0.00413
5.31069	0.1863	-0.00839
5.33219	0.1901	-0.01284
5.35369	0.1927	-0.01585
5.37519	0.1942	-0.0164
5.39669	0.193	-0.01908
5.41819	0.19	-0.01957
5.43969	0.1855	-0.01853
5.46119	0.1789	-0.01711
5.48269	0.1708	-0.01505
5.50419	0.162	-0.01092
5.52569	0.152	-0.00651
5.54719	0.1402	-0.00509
5.56869	0.1274	-0.00499
5.5902	0.1142	-0.004
5.6117	0.1014	-0.00264
5.6332	0.0886	-0.00108
5.6547	0.0766	0.0012
5.6762	0.0655	0.00394
5.6977	0.0549	0.00615
5.7192	0.0454	0.0079
5.7407	0.0372	0.00976
5.7622	0.0304	0.01281
5.7837	0.0251	0.01482
5.8052	0.0236	0.01777
5.8267	0.0224	0.01875
5.8482	0.0213	0.01804
5.86971	0.0208	0.0166
5.89121	0.0206	0.0148
5.91271	0.0207	0.01202
5.93421	0.0213	0.00952
5.95571	0.023	0.00918
5.97721	0.0255	0.01036
5.99871	0.0283	0.01102
6.02021	0.0305	0.01112
6.04171	0.0321	0.00984
6.06321	0.0334	0.00676
6.08471	0.0344	0.00543
6.10621	0.0353	0.00505
6.12771	0.0365	0.00622
6.14922	0.0373	0.00653
6.17072	0.0383	0.00626
6.19222	0.0393	0.00458
6.21372	0.041	0.00265
6.23522	0.0437	0.000349515
6.25672	0.0475	-0.000515
6.27822	0.0522	-0.00105
6.29972	0.0573	-0.00236
6.32122	0.0624	-0.00504
6.34272	0.067	-0.00809
6.36422	0.0712	-0.00971
6.38572	0.074	-0.01148
6.40722	0.0754	-0.01368
6.42873	0.076	-0.01423
6.45023	0.0756	-0.0134
6.47173	0.0744	-0.01315
6.49323	0.0729	-0.01161
6.51473	0.0707	-0.01082
6.53623	0.0684	-0.00957
6.55773	0.0659	-0.00907
6.57923	0.0633	-0.00856
6.60073	0.0611	-0.00617
6.62223	0.0587	-0.00421
6.64373	0.0564	-0.00312
6.66523	0.0543	-0.00128
6.68673	0.0519	0.000288503
6.70823	0.0497	0.000655
6.72974	0.0479	0.0013
6.75124	0.0465	0.00131
6.77274	0.0458	0.00084
6.79424	0.0462	0.00145
6.81574	0.0458	0.00171
6.83724	0.045	0.00102
6.85874	0.0445	0.000355795
6.88024	0.0443	-1.22269e-06
6.90174	0.0441	-0.00058
6.92324	0.0439	-0.00132
6.94474	0.0436	-0.00197
6.96624	0.0428	-0.00288
6.98774	0.0418	-0.00357
7.00925	0.0412	-0.00303
7.03075	0.0401	-0.00206
7.05225	0.0389	-0.00145
7.07375	0.0376	-0.0007
7.09525	0.0367	0.00095
7.11675	0.0358	0.0019
7.13825	0.0352	0.0035
7.15975	0.0346	0.00436
7.18125	0.0343	0.00613
7.20275	0.0341	0.00765
7.22425	0.0338	0.00801
7.24575	0.0334	0.00696
7.26725	0.0333	0.00666
7.28876	0.0336	0.00663
7.31026	0.034	0.00628
7.33176	0.0351	0.00692
7.35326	0.0337	0.00736
7.37476	0.0321	0.00673
7.39626	0.0308	0.00637
7.41776	0.0295	0.0057
7.43926	0.0283	0.00483
7.46076	0.0277	0.005
7.48226	0.0269	0.0045
7.50376	0.0264	0.00471
7.52526	0.0261	0.00522
7.54676	0.026	0.0056
7.56826	0.0258	0.00568
7.58977	0.0255	0.00517
7.61127	0.0251	0.0044
7.63277	0.026	0.00303
7.65427	0.0272	0.00175
7.67577	0.0284	0.00136
7.69727	0.0291	-0.00064
7.71877	0.0296	-0.00237
7.74027	0.0307	-0.00191
7.76177	0.0318	-0.000865
7.78327	0.0326	-0.00104
7.80477	0.0332	-0.00108
7.82627	0.0339	-0.00114
7.84777	0.0345	-0.00222
7.86928	0.0348	-0.00392
7.89078	0.0356	-0.00505
7.91228	0.0366	-0.00497
7.93378	0.0379	-0.00404
7.95528	0.039	-0.00349
7.97678	0.04	-0.00336
7.99828	0.0412	-0.00251
8.01978	0.0423	-0.00131
8.04128	0.0429	-0.00135
8.06278	0.0427	-0.00384
8.08428	0.042	-0.00686
8.10578	0.0411	-0.00981
8.12728	0.0401	-0.0121
8.14879	0.0396	-0.01185
8.17029	0.0388	-0.01134
8.19179	0.0382	-0.00972
8.21329	0.0372	-0.00876
8.23479	0.0363	-0.00771
8.25629	0.035	-0.00762
8.27779	0.0339	-0.00643
8.29929	0.0326	-0.00596
8.32079	0.0311	-0.00596
8.34229	0.0298	-0.00487
8.36379	0.0284	-0.00424
8.38529	0.0275	-0.00286
8.40679	0.0268	-0.00085
8.42829	0.0259	0.00117
8.4498	0.0249	0.00192
8.4713	0.0239	0.00251
8.4928	0.0231	0.00317
8.5143	0.0227	0.00482
8.5358	0.0225	0.00607
8.5573	0.0223	0.00678
8.5788	0.0225	0.00856
8.6003	0.0225	0.00932
8.6218	0.0223	0.00898
8.6433	0.0222	0.00869
8.6648	0.0222	0.00798
8.6863	0.0223	0.00797
8.7078	0.0227	0.00818
8.72931	0.0232	0.00799
8.75081	0.024	0.00838
8.77231	0.0246	0.00838
8.79381	0.025	0.00741
8.81531	0.0256	0.00643
