# Supplementary material for: Dynamic lattice distortions driven by surface trapping in semiconductor nanocrystals
Source: Nat Commun. 2021 Mar 25;12:1860. doi: 10.1038/s41467-021-22116-0 (PMC7994579; doi:10.1038/s41467-021-22116-0)
Supplement: Supplementary file 3 — Source Data [file 41467_2021_22116_MOESM3_ESM.zip › Copy of 267760_2_data_set_5235765_qmww9c.xlsx]

## Sheet: Fig2a
time (ps)	I/I0					time (ps)	Fit	time (ps)	Fit	time (ps)	Fit	time (ps)	Fit
	Q1 = 1.97 A-1	Q3 = 3.62 A-1	Q4 = 4.70 A-1	Q6 = 6.4 A-1			Q1 = 1.97 A-1		Q3 = 3.62 A-1		Q4 = 4.70 A-1		Q6 = 6.4 A-1
1200	0.99502	0.9784	0.96746	0.95228		0	0.99883	0	0.99968	0	0.9988	0	1.00177
1150	0.99457	0.98422	0.97161	0.95396		1.2012	0.99881	1.2012	0.99959	1.2012	0.99861	1.2012	1.0014
1100	0.99549	0.97781	0.96821	0.95036		2	0.99879	2	0.99953	2	0.99848	2	1.00116
1050	0.99036	0.9811	0.97403	0.96219		2.4024	0.99878	2.4024	0.9995	2.4024	0.99842	2.4024	1.00103
1000	0.99569	0.98024	0.97416	0.93256		3.6036	0.99876	3.6036	0.99941	3.6036	0.99822	3.6036	1.00067
950	0.99253	0.98365	0.97055	0.97627		4	0.99875	4	0.99938	4	0.99816	4	1.00055
900	0.99014	0.97333	--	0.95254		4.8048	0.99873	4.8048	0.99932	4.8048	0.99803	4.8048	1.0003
850	0.99491	0.98059	0.97628	0.94625		6	0.99871	6	0.99924	6	0.99785	6	0.99994
800	0.9976	0.98019	0.98094	0.94951		6.00601	0.99871	6.00601	0.99924	6.00601	0.99784	6.00601	0.99994
750	0.99411	0.99039	0.96682	0.94401		7.20721	0.99868	7.20721	0.99915	7.20721	0.99766	7.20721	0.99958
700	0.99258	0.98255	--	0.94139		8	0.99867	8	0.99909	8	0.99753	8	0.99935
650	0.99351	0.98574	0.97406	--		8.40841	0.99866	8.40841	0.99906	8.40841	0.99747	8.40841	0.99923
600	0.99671	0.98146	0.98285	0.94281		9.60961	0.99863	9.60961	0.99898	9.60961	0.99729	9.60961	0.99887
550	0.99384	0.98606	0.97327	0.94386		10	0.99862	10	0.99895	10	0.99723	10	0.99876
500	0.99427	0.98337	0.97576	0.95572		10.8108	0.99861	10.8108	0.99889	10.8108	0.9971	10.8108	0.99852
450	0.99625	0.98501	0.979	0.959		12	0.99858	12	0.99881	12	0.99692	12	0.99818
400	0.99727	0.98855	0.97477	0.93359		12.012	0.99858	12.012	0.99881	12.012	0.99692	12.012	0.99817
350	0.99342	0.98024	0.96462	0.94307		13.2132	0.99856	13.2132	0.99872	13.2132	0.99674	13.2132	0.99783
300	0.99818	0.98551	0.97538	0.96484		14	0.99854	14	0.99867	14	0.99662	14	0.9976
250	0.99981	0.99184	0.98289	0.95888		14.4144	0.99854	14.4144	0.99864	14.4144	0.99656	14.4144	0.99748
225	0.99296	0.98832	0.98274	0.9713		15.6156	0.99851	15.6156	0.99855	15.6156	0.99638	15.6156	0.99714
200	0.99625	0.98894	0.98027	0.96413		16	0.9985	16	0.99853	16	0.99632	16	0.99703
175	0.99508	0.98913	0.9819	0.97678		16.8168	0.99849	16.8168	0.99847	16.8168	0.9962	16.8168	0.9968
150	0.99557	0.99126	0.97528	0.96799		18	0.99846	18	0.99839	18	0.99603	18	0.99647
140	0.9958	0.99016	0.97134	0.97807		18.018	0.99846	18.018	0.99838	18.018	0.99603	18.018	0.99647
130	0.99421	0.98836	0.98122	0.98608		19.2192	0.99844	19.2192	0.9983	19.2192	0.99586	19.2192	0.99613
120	0.99534	0.99169	0.98695	0.97278		20	0.99842	20	0.99825	20	0.99574	20	0.99592
110	0.99792	0.99235	0.98941	0.97799		20.4204	0.99842	20.4204	0.99822	20.4204	0.99568	20.4204	0.9958
100	0.99596	0.99273	0.98671	0.97503		21.6216	0.99839	21.6216	0.99814	21.6216	0.99551	21.6216	0.99547
90	0.99861	0.99689	0.99085	0.98074		22.8228	0.99837	22.8228	0.99805	22.8228	0.99534	22.8228	0.99515
80	0.99796	0.99667	0.9843	0.98707		24.024	0.99835	24.024	0.99797	24.024	0.99517	24.024	0.99482
75	0.99809	0.99729	0.99408	0.96617		25	0.99833	25	0.99791	25	0.99504	25	0.99456
70	0.99938	0.99554	0.98937	0.98328		25.2252	0.99832	25.2252	0.99789	25.2252	0.995	25.2252	0.9945
65	0.998	0.99485	0.99348	0.98175		26.4264	0.9983	26.4264	0.99781	26.4264	0.99484	26.4264	0.99418
60	0.99901	0.99519	0.99342	0.97231		27.6276	0.99828	27.6276	0.99773	27.6276	0.99467	27.6276	0.99386
55	0.99916	0.99839	0.98702	0.99366		28.8288	0.99825	28.8288	0.99765	28.8288	0.99451	28.8288	0.99355
50	0.99929	0.99732	0.99123	0.99767		30	0.99823	30	0.99757	30	0.99435	30	0.99324
45	0.99579	0.99455	1.00011	0.98317		30.03	0.99823	30.03	0.99757	30.03	0.99435	30.03	0.99323
40	0.99505	0.9937	0.99922	1.0062		31.2312	0.99821	31.2312	0.99749	31.2312	0.99418	31.2312	0.99292
35	0.99595	0.99497	0.99869	0.97693		32.4324	0.99819	32.4324	0.99741	32.4324	0.99402	32.4324	0.99261
30	0.99545	0.9917	0.98694	1.00284		33.6336	0.99817	33.6336	0.99734	33.6336	0.99387	33.6336	0.99231
25	0.99547	0.99871	1.00203	0.99468		34.8348	0.99814	34.8348	0.99726	34.8348	0.99371	34.8348	0.992
20	0.99596	1.00245	0.99489	0.98825		35	0.99814	35	0.99725	35	0.99369	35	0.99196
18	0.99787	0.99527	1.00356	1.00084		36.036	0.99812	36.036	0.99718	36.036	0.99355	36.036	0.9917
16	1.00022	0.99428	0.99744	0.99704		37.2372	0.9981	37.2372	0.9971	37.2372	0.9934	37.2372	0.9914
14	0.99816	1.00152	0.99802	0.99839		38.4384	0.99808	38.4384	0.99703	38.4384	0.99324	38.4384	0.9911
12	1.0043	0.999	0.98887	1.00223		39.6396	0.99806	39.6396	0.99695	39.6396	0.99309	39.6396	0.9908
10	0.99633	1.00296	0.98841	1.00593		40	0.99805	40	0.99693	40	0.99304	40	0.99072
8	1.00137	1.00004	0.99755	1.02454		40.8408	0.99803	40.8408	0.99687	40.8408	0.99294	40.8408	0.99051
6	0.99917	1.00181	1.00141	0.99335		42.042	0.99801	42.042	0.9968	42.042	0.99278	42.042	0.99022
4	1.00241	1.00285	0.99501	0.97142		43.2432	0.99799	43.2432	0.99672	43.2432	0.99263	43.2432	0.98993
2	0.99373	0.99608	0.99185	1.01419		44.4444	0.99797	44.4444	0.99665	44.4444	0.99249	44.4444	0.98964
0	1.00263	1.00012	1.0007	0.98907		45	0.99796	45	0.99661	45	0.99242	45	0.98951
-2	1.00099	0.99825	1.00631	0.98738		45.6457	0.99795	45.6457	0.99657	45.6457	0.99234	45.6457	0.98936
-4	0.99955	0.99963	0.99094	1.00209		46.8469	0.99793	46.8469	0.9965	46.8469	0.99219	46.8469	0.98907
-6	0.99946	0.99614	1.00321	1.0037		48.0481	0.99791	48.0481	0.99642	48.0481	0.99205	48.0481	0.98879
-8	1.0004	1.00216	0.99529	1.01543		49.2493	0.99789	49.2493	0.99635	49.2493	0.9919	49.2493	0.98851
-10	0.99959	1.00383	1.00425	0.9914		50	0.99787	50	0.9963	50	0.99181	50	0.98834
--	--	--				50.4504	0.99787	50.4504	0.99628	50.4504	0.99176	50.4504	0.98823
--	--	--				51.6516	0.99785	51.6516	0.9962	51.6516	0.99162	51.6516	0.98796
--	--	--				52.8528	0.99783	52.8528	0.99613	52.8528	0.99148	52.8528	0.98768
--	--	--				54.054	0.99781	54.054	0.99606	54.054	0.99134	54.054	0.98741
--	--	--				55	0.99779	55	0.996	55	0.99123	55	0.9872
--	--	--				55.2553	0.99779	55.2553	0.99599	55.2553	0.9912	55.2553	0.98714
--	--	--				56.4565	0.99777	56.4565	0.99591	56.4565	0.99106	56.4565	0.98687
--	--	--				57.6577	0.99775	57.6577	0.99584	57.6577	0.99092	57.6577	0.98661
--	--	--				58.8589	0.99773	58.8589	0.99577	58.8589	0.99079	58.8589	0.98634
--	--	--				60	0.99771	60	0.9957	60	0.99066	60	0.98609
--	--	--				60.0601	0.99771	60.0601	0.9957	60.0601	0.99065	60.0601	0.98608
--	--	--				61.2613	0.99769	61.2613	0.99563	61.2613	0.99052	61.2613	0.98582
--	--	--				62.4625	0.99767	62.4625	0.99556	62.4625	0.99039	62.4625	0.98556
--	--	--				63.6637	0.99765	63.6637	0.99549	63.6637	0.99025	63.6637	0.9853
--	--	--				64.8649	0.99763	64.8649	0.99542	64.8649	0.99012	64.8649	0.98505
--	--	--				65	0.99763	65	0.99541	65	0.99011	65	0.98502
--	--	--				66.0661	0.99761	66.0661	0.99535	66.0661	0.98999	66.0661	0.98479
--	--	--				67.2673	0.99759	67.2673	0.99528	67.2673	0.98987	67.2673	0.98454
--	--	--				68.4685	0.99757	68.4685	0.99522	68.4685	0.98974	68.4685	0.98429
--	--	--				69.6697	0.99755	69.6697	0.99515	69.6697	0.98961	69.6697	0.98404
--	--	--				70	0.99755	70	0.99513	70	0.98958	70	0.98398
--	--	--				70.8709	0.99753	70.8709	0.99508	70.8709	0.98948	70.8709	0.9838
--	--	--				72.0721	0.99752	72.0721	0.99501	72.0721	0.98936	72.0721	0.98355
--	--	--				73.2733	0.9975	73.2733	0.99495	73.2733	0.98924	73.2733	0.98331
--	--	--				74.4745	0.99748	74.4745	0.99488	74.4745	0.98911	74.4745	0.98307
--	--	--				75	0.99747	75	0.99485	75	0.98906	75	0.98296
--	--	--				75.6757	0.99746	75.6757	0.99481	75.6757	0.98899	75.6757	0.98283
--	--	--				76.8769	0.99744	76.8769	0.99475	76.8769	0.98887	76.8769	0.98259
--	--	--				78.0781	0.99742	78.0781	0.99468	78.0781	0.98875	78.0781	0.98236
--	--	--				79.2793	0.99741	79.2793	0.99462	79.2793	0.98863	79.2793	0.98212
--	--	--				80	0.99739	80	0.99458	80	0.98856	80	0.98198
--	--	--				80.4805	0.99739	80.4805	0.99455	80.4805	0.98851	80.4805	0.98189
--	--	--				81.6817	0.99737	81.6817	0.99449	81.6817	0.98839	81.6817	0.98166
--	--	--				82.8829	0.99735	82.8829	0.99442	82.8829	0.98828	82.8829	0.98143
--	--	--				84.0841	0.99733	84.0841	0.99436	84.0841	0.98816	84.0841	0.9812
--	--	--				85.2853	0.99732	85.2853	0.99429	85.2853	0.98805	85.2853	0.98097
--	--	--				86.4865	0.9973	86.4865	0.99423	86.4865	0.98793	86.4865	0.98075
--	--	--				87.6877	0.99728	87.6877	0.99417	87.6877	0.98782	87.6877	0.98053
--	--	--				88.8889	0.99726	88.8889	0.9941	88.8889	0.98771	88.8889	0.98031
--	--	--				90	0.99725	90	0.99405	90	0.9876	90	0.9801
--	--	--				90.0901	0.99725	90.0901	0.99404	90.0901	0.98759	90.0901	0.98009
--	--	--				91.2913	0.99723	91.2913	0.99398	91.2913	0.98748	91.2913	0.97987
--	--	--				92.4925	0.99721	92.4925	0.99392	92.4925	0.98737	92.4925	0.97965
--	--	--				93.6937	0.9972	93.6937	0.99385	93.6937	0.98726	93.6937	0.97944
--	--	--				94.8949	0.99718	94.8949	0.99379	94.8949	0.98716	94.8949	0.97922
--	--	--				96.0961	0.99716	96.0961	0.99373	96.0961	0.98705	96.0961	0.97901
--	--	--				97.2973	0.99715	97.2973	0.99367	97.2973	0.98694	97.2973	0.9788
--	--	--				98.4985	0.99713	98.4985	0.99361	98.4985	0.98684	98.4985	0.97859
--	--	--				99.6997	0.99711	99.6997	0.99355	99.6997	0.98673	99.6997	0.97838
--	--	--				100	0.99711	100	0.99353	100	0.9867	100	0.97833
--	--	--				100.901	0.9971	100.901	0.99349	100.901	0.98663	100.901	0.97817
--	--	--				102.102	0.99708	102.102	0.99343	102.102	0.98652	102.102	0.97797
--	--	--				103.303	0.99706	103.303	0.99337	103.303	0.98642	103.303	0.97777
--	--	--				104.504	0.99705	104.504	0.99331	104.504	0.98632	104.504	0.97756
--	--	--				105.706	0.99703	105.706	0.99325	105.706	0.98622	105.706	0.97736
--	--	--				106.907	0.99702	106.907	0.99319	106.907	0.98612	106.907	0.97716
--	--	--				108.108	0.997	108.108	0.99314	108.108	0.98602	108.108	0.97697
--	--	--				109.309	0.99699	109.309	0.99308	109.309	0.98592	109.309	0.97677
--	--	--				110	0.99698	110	0.99304	110	0.98586	110	0.97666
--	--	--				110.511	0.99697	110.511	0.99302	110.511	0.98582	110.511	0.97658
--	--	--				111.712	0.99695	111.712	0.99296	111.712	0.98572	111.712	0.97638
--	--	--				112.913	0.99694	112.913	0.9929	112.913	0.98562	112.913	0.97619
--	--	--				114.114	0.99692	114.114	0.99285	114.114	0.98553	114.114	0.976
--	--	--				115.315	0.99691	115.315	0.99279	115.315	0.98543	115.315	0.97581
--	--	--				116.517	0.99689	116.517	0.99273	116.517	0.98534	116.517	0.97562
--	--	--				117.718	0.99688	117.718	0.99268	117.718	0.98525	117.718	0.97543
--	--	--				118.919	0.99686	118.919	0.99262	118.919	0.98515	118.919	0.97525
--	--	--				120	0.99685	120	0.99257	120	0.98507	120	0.97508
--	--	--				120.12	0.99685	120.12	0.99257	120.12	0.98506	120.12	0.97506
--	--	--				121.321	0.99683	121.321	0.99251	121.321	0.98497	121.321	0.97488
--	--	--				122.523	0.99682	122.523	0.99246	122.523	0.98488	122.523	0.9747
--	--	--				123.724	0.9968	123.724	0.9924	123.724	0.98479	123.724	0.97452
--	--	--				124.925	0.99679	124.925	0.99235	124.925	0.9847	124.925	0.97434
--	--	--				126.126	0.99677	126.126	0.99229	126.126	0.98461	126.126	0.97416
--	--	--				127.327	0.99676	127.327	0.99224	127.327	0.98452	127.327	0.97399
--	--	--				128.529	0.99674	128.529	0.99218	128.529	0.98443	128.529	0.97381
--	--	--				129.73	0.99673	129.73	0.99213	129.73	0.98434	129.73	0.97364
--	--	--				130	0.99673	130	0.99212	130	0.98432	130	0.9736
--	--	--				130.931	0.99672	130.931	0.99208	130.931	0.98426	130.931	0.97346
--	--	--				132.132	0.9967	132.132	0.99202	132.132	0.98417	132.132	0.97329
--	--	--				133.333	0.99669	133.333	0.99197	133.333	0.98409	133.333	0.97312
--	--	--				134.535	0.99667	134.535	0.99192	134.535	0.984	134.535	0.97295
--	--	--				135.736	0.99666	135.736	0.99187	135.736	0.98392	135.736	0.97278
--	--	--				136.937	0.99665	136.937	0.99181	136.937	0.98384	136.937	0.97262
--	--	--				138.138	0.99663	138.138	0.99176	138.138	0.98375	138.138	0.97245
--	--	--				139.339	0.99662	139.339	0.99171	139.339	0.98367	139.339	0.97229
--	--	--				140	0.99661	140	0.99168	140	0.98363	140	0.9722
--	--	--				140.541	0.9966	140.541	0.99166	140.541	0.98359	140.541	0.97212
--	--	--				141.742	0.99659	141.742	0.99161	141.742	0.98351	141.742	0.97196
--	--	--				142.943	0.99658	142.943	0.99156	142.943	0.98343	142.943	0.9718
--	--	--				144.144	0.99656	144.144	0.99151	144.144	0.98335	144.144	0.97164
--	--	--				145.345	0.99655	145.345	0.99146	145.345	0.98327	145.345	0.97148
--	--	--				146.547	0.99654	146.547	0.99141	146.547	0.98319	146.547	0.97132
--	--	--				147.748	0.99652	147.748	0.99136	147.748	0.98311	147.748	0.97117
--	--	--				148.949	0.99651	148.949	0.99131	148.949	0.98304	148.949	0.97101
--	--	--				150	0.9965	150	0.99126	150	0.98297	150	0.97088
--	--	--				150.15	0.9965	150.15	0.99126	150.15	0.98296	150.15	0.97086
--	--	--				151.351	0.99649	151.351	0.99121	151.351	0.98288	151.351	0.9707
--	--	--				152.553	0.99647	152.553	0.99116	152.553	0.98281	152.553	0.97055
--	--	--				153.754	0.99646	153.754	0.99111	153.754	0.98273	153.754	0.9704
--	--	--				154.955	0.99645	154.955	0.99106	154.955	0.98266	154.955	0.97025
--	--	--				156.156	0.99643	156.156	0.99101	156.156	0.98259	156.156	0.9701
--	--	--				157.357	0.99642	157.357	0.99097	157.357	0.98251	157.357	0.96995
--	--	--				158.559	0.99641	158.559	0.99092	158.559	0.98244	158.559	0.96981
--	--	--				159.76	0.9964	159.76	0.99087	159.76	0.98237	159.76	0.96966
--	--	--				160.961	0.99638	160.961	0.99082	160.961	0.9823	160.961	0.96952
--	--	--				162.162	0.99637	162.162	0.99078	162.162	0.98223	162.162	0.96937
--	--	--				163.363	0.99636	163.363	0.99073	163.363	0.98216	163.363	0.96923
--	--	--				164.565	0.99635	164.565	0.99068	164.565	0.98209	164.565	0.96909
--	--	--				165.766	0.99633	165.766	0.99064	165.766	0.98202	165.766	0.96895
--	--	--				166.967	0.99632	166.967	0.99059	166.967	0.98195	166.967	0.96881
--	--	--				168.168	0.99631	168.168	0.99054	168.168	0.98188	168.168	0.96867
--	--	--				169.369	0.9963	169.369	0.9905	169.369	0.98181	169.369	0.96853
--	--	--				170.571	0.99629	170.571	0.99045	170.571	0.98174	170.571	0.96839
--	--	--				171.772	0.99627	171.772	0.99041	171.772	0.98168	171.772	0.96826
--	--	--				172.973	0.99626	172.973	0.99036	172.973	0.98161	172.973	0.96812
--	--	--				174.174	0.99625	174.174	0.99032	174.174	0.98154	174.174	0.96799
--	--	--				175	0.99624	175	0.99029	175	0.9815	175	0.9679
--	--	--				175.375	0.99624	175.375	0.99027	175.375	0.98148	175.375	0.96786
--	--	--				176.577	0.99623	176.577	0.99023	176.577	0.98141	176.577	0.96772
--	--	--				177.778	0.99622	177.778	0.99018	177.778	0.98135	177.778	0.96759
--	--	--				178.979	0.9962	178.979	0.99014	178.979	0.98129	178.979	0.96746
--	--	--				180.18	0.99619	180.18	0.9901	180.18	0.98122	180.18	0.96733
--	--	--				181.381	0.99618	181.381	0.99005	181.381	0.98116	181.381	0.9672
--	--	--				182.583	0.99617	182.583	0.99001	182.583	0.9811	182.583	0.96708
--	--	--				183.784	0.99616	183.784	0.98996	183.784	0.98103	183.784	0.96695
--	--	--				184.985	0.99615	184.985	0.98992	184.985	0.98097	184.985	0.96682
--	--	--				186.186	0.99614	186.186	0.98988	186.186	0.98091	186.186	0.9667
--	--	--				187.387	0.99613	187.387	0.98984	187.387	0.98085	187.387	0.96658
--	--	--				188.589	0.99612	188.589	0.98979	188.589	0.98079	188.589	0.96645
--	--	--				189.79	0.9961	189.79	0.98975	189.79	0.98073	189.79	0.96633
--	--	--				190.991	0.99609	190.991	0.98971	190.991	0.98067	190.991	0.96621
--	--	--				192.192	0.99608	192.192	0.98967	192.192	0.98061	192.192	0.96609
--	--	--				193.393	0.99607	193.393	0.98963	193.393	0.98055	193.393	0.96597
--	--	--				194.595	0.99606	194.595	0.98958	194.595	0.9805	194.595	0.96585
--	--	--				195.796	0.99605	195.796	0.98954	195.796	0.98044	195.796	0.96573
--	--	--				196.997	0.99604	196.997	0.9895	196.997	0.98038	196.997	0.96562
--	--	--				198.198	0.99603	198.198	0.98946	198.198	0.98033	198.198	0.9655
--	--	--				199.399	0.99602	199.399	0.98942	199.399	0.98027	199.399	0.96538
--	--	--				200	0.99601	200	0.9894	200	0.98024	200	0.96533
--	--	--				200.601	0.99601	200.601	0.98938	200.601	0.98021	200.601	0.96527
--	--	--				201.802	0.996	201.802	0.98934	201.802	0.98016	201.802	0.96516
--	--	--				203.003	0.99599	203.003	0.9893	203.003	0.9801	203.003	0.96504
--	--	--				204.204	0.99598	204.204	0.98926	204.204	0.98005	204.204	0.96493
--	--	--				205.405	0.99597	205.405	0.98922	205.405	0.97999	205.405	0.96482
--	--	--				206.607	0.99596	206.607	0.98918	206.607	0.97994	206.607	0.96471
--	--	--				207.808	0.99595	207.808	0.98914	207.808	0.97989	207.808	0.9646
--	--	--				209.009	0.99594	209.009	0.9891	209.009	0.97983	209.009	0.96449
--	--	--				210.21	0.99593	210.21	0.98906	210.21	0.97978	210.21	0.96438
--	--	--				211.411	0.99592	211.411	0.98902	211.411	0.97973	211.411	0.96427
--	--	--				212.613	0.99591	212.613	0.98899	212.613	0.97968	212.613	0.96417
--	--	--				213.814	0.9959	213.814	0.98895	213.814	0.97963	213.814	0.96406
--	--	--				215.015	0.99589	215.015	0.98891	215.015	0.97958	215.015	0.96395
--	--	--				216.216	0.99588	216.216	0.98887	216.216	0.97952	216.216	0.96385
--	--	--				217.417	0.99587	217.417	0.98883	217.417	0.97947	217.417	0.96375
--	--	--				218.619	0.99586	218.619	0.9888	218.619	0.97942	218.619	0.96364
--	--	--				219.82	0.99585	219.82	0.98876	219.82	0.97938	219.82	0.96354
--	--	--				221.021	0.99584	221.021	0.98872	221.021	0.97933	221.021	0.96344
--	--	--				222.222	0.99583	222.222	0.98868	222.222	0.97928	222.222	0.96334
--	--	--				223.423	0.99582	223.423	0.98865	223.423	0.97923	223.423	0.96324
--	--	--				224.625	0.99581	224.625	0.98861	224.625	0.97918	224.625	0.96314
--	--	--				225	0.99581	225	0.9886	225	0.97917	225	0.96311
--	--	--				225.826	0.9958	225.826	0.98857	225.826	0.97913	225.826	0.96304
--	--	--				227.027	0.99579	227.027	0.98854	227.027	0.97909	227.027	0.96294
--	--	--				228.228	0.99578	228.228	0.9885	228.228	0.97904	228.228	0.96284
--	--	--				229.429	0.99578	229.429	0.98846	229.429	0.97899	229.429	0.96275
--	--	--				230.631	0.99577	230.631	0.98843	230.631	0.97895	230.631	0.96265
--	--	--				231.832	0.99576	231.832	0.98839	231.832	0.9789	231.832	0.96256
--	--	--				233.033	0.99575	233.033	0.98836	233.033	0.97885	233.033	0.96246
--	--	--				234.234	0.99574	234.234	0.98832	234.234	0.97881	234.234	0.96237
--	--	--				235.435	0.99573	235.435	0.98829	235.435	0.97876	235.435	0.96227
--	--	--				236.637	0.99572	236.637	0.98825	236.637	0.97872	236.637	0.96218
--	--	--				237.838	0.99571	237.838	0.98822	237.838	0.97868	237.838	0.96209
--	--	--				239.039	0.9957	239.039	0.98818	239.039	0.97863	239.039	0.962
--	--	--				240.24	0.9957	240.24	0.98815	240.24	0.97859	240.24	0.96191
--	--	--				241.441	0.99569	241.441	0.98811	241.441	0.97855	241.441	0.96182
--	--	--				242.643	0.99568	242.643	0.98808	242.643	0.9785	242.643	0.96173
--	--	--				243.844	0.99567	243.844	0.98804	243.844	0.97846	243.844	0.96164
--	--	--				245.045	0.99566	245.045	0.98801	245.045	0.97842	245.045	0.96155
--	--	--				246.246	0.99565	246.246	0.98798	246.246	0.97838	246.246	0.96146
--	--	--				247.447	0.99564	247.447	0.98794	247.447	0.97833	247.447	0.96138
--	--	--				248.649	0.99564	248.649	0.98791	248.649	0.97829	248.649	0.96129
--	--	--				249.85	0.99563	249.85	0.98788	249.85	0.97825	249.85	0.9612
--	--	--				250	0.99563	250	0.98787	250	0.97825	250	0.96119
--	--	--				251.051	0.99562	251.051	0.98784	251.051	0.97821	251.051	0.96112
--	--	--				252.252	0.99561	252.252	0.98781	252.252	0.97817	252.252	0.96103
--	--	--				253.453	0.9956	253.453	0.98778	253.453	0.97813	253.453	0.96095
--	--	--				254.655	0.9956	254.655	0.98775	254.655	0.97809	254.655	0.96087
--	--	--				255.856	0.99559	255.856	0.98771	255.856	0.97805	255.856	0.96078
--	--	--				257.057	0.99558	257.057	0.98768	257.057	0.97801	257.057	0.9607
--	--	--				258.258	0.99557	258.258	0.98765	258.258	0.97797	258.258	0.96062
--	--	--				259.459	0.99556	259.459	0.98762	259.459	0.97794	259.459	0.96054
--	--	--				260.661	0.99556	260.661	0.98758	260.661	0.9779	260.661	0.96046
--	--	--				261.862	0.99555	261.862	0.98755	261.862	0.97786	261.862	0.96038
--	--	--				263.063	0.99554	263.063	0.98752	263.063	0.97782	263.063	0.9603
--	--	--				264.264	0.99553	264.264	0.98749	264.264	0.97778	264.264	0.96022
--	--	--				265.465	0.99552	265.465	0.98746	265.465	0.97775	265.465	0.96014
--	--	--				266.667	0.99552	266.667	0.98743	266.667	0.97771	266.667	0.96006
--	--	--				267.868	0.99551	267.868	0.9874	267.868	0.97767	267.868	0.95999
--	--	--				269.069	0.9955	269.069	0.98736	269.069	0.97764	269.069	0.95991
--	--	--				270.27	0.99549	270.27	0.98733	270.27	0.9776	270.27	0.95983
--	--	--				271.471	0.99549	271.471	0.9873	271.471	0.97756	271.471	0.95976
--	--	--				272.673	0.99548	272.673	0.98727	272.673	0.97753	272.673	0.95968
--	--	--				273.874	0.99547	273.874	0.98724	273.874	0.97749	273.874	0.95961
--	--	--				275.075	0.99546	275.075	0.98721	275.075	0.97746	275.075	0.95954
--	--	--				276.276	0.99546	276.276	0.98718	276.276	0.97742	276.276	0.95946
--	--	--				277.477	0.99545	277.477	0.98715	277.477	0.97739	277.477	0.95939
--	--	--				278.679	0.99544	278.679	0.98712	278.679	0.97736	278.679	0.95932
--	--	--				279.88	0.99543	279.88	0.98709	279.88	0.97732	279.88	0.95924
--	--	--				281.081	0.99543	281.081	0.98706	281.081	0.97729	281.081	0.95917
--	--	--				282.282	0.99542	282.282	0.98704	282.282	0.97725	282.282	0.9591
--	--	--				283.483	0.99541	283.483	0.98701	283.483	0.97722	283.483	0.95903
--	--	--				284.685	0.99541	284.685	0.98698	284.685	0.97719	284.685	0.95896
--	--	--				285.886	0.9954	285.886	0.98695	285.886	0.97716	285.886	0.95889
--	--	--				287.087	0.99539	287.087	0.98692	287.087	0.97712	287.087	0.95882
--	--	--				288.288	0.99538	288.288	0.98689	288.288	0.97709	288.288	0.95876
--	--	--				289.489	0.99538	289.489	0.98686	289.489	0.97706	289.489	0.95869
--	--	--				290.691	0.99537	290.691	0.98683	290.691	0.97703	290.691	0.95862
--	--	--				291.892	0.99536	291.892	0.98681	291.892	0.977	291.892	0.95855
--	--	--				293.093	0.99536	293.093	0.98678	293.093	0.97696	293.093	0.95849
--	--	--				294.294	0.99535	294.294	0.98675	294.294	0.97693	294.294	0.95842
--	--	--				295.495	0.99534	295.495	0.98672	295.495	0.9769	295.495	0.95836
--	--	--				296.697	0.99534	296.697	0.98669	296.697	0.97687	296.697	0.95829
--	--	--				297.898	0.99533	297.898	0.98667	297.898	0.97684	297.898	0.95823
--	--	--				299.099	0.99532	299.099	0.98664	299.099	0.97681	299.099	0.95816
--	--	--				300	0.99532	300	0.98662	300	0.97679	300	0.95811
--	--	--				300.3	0.99532	300.3	0.98661	300.3	0.97678	300.3	0.9581
--	--	--				301.502	0.99531	301.502	0.98659	301.502	0.97675	301.502	0.95803
--	--	--				302.703	0.9953	302.703	0.98656	302.703	0.97672	302.703	0.95797
--	--	--				303.904	0.9953	303.904	0.98653	303.904	0.97669	303.904	0.95791
--	--	--				305.105	0.99529	305.105	0.9865	305.105	0.97666	305.105	0.95785
--	--	--				306.306	0.99528	306.306	0.98648	306.306	0.97664	306.306	0.95779
--	--	--				307.508	0.99528	307.508	0.98645	307.508	0.97661	307.508	0.95773
--	--	--				308.709	0.99527	308.709	0.98643	308.709	0.97658	308.709	0.95766
--	--	--				309.91	0.99527	309.91	0.9864	309.91	0.97655	309.91	0.9576
--	--	--				311.111	0.99526	311.111	0.98637	311.111	0.97652	311.111	0.95754
--	--	--				312.312	0.99525	312.312	0.98635	312.312	0.9765	312.312	0.95749
--	--	--				313.514	0.99525	313.514	0.98632	313.514	0.97647	313.514	0.95743
--	--	--				314.715	0.99524	314.715	0.9863	314.715	0.97644	314.715	0.95737
--	--	--				315.916	0.99523	315.916	0.98627	315.916	0.97641	315.916	0.95731
--	--	--				317.117	0.99523	317.117	0.98624	317.117	0.97639	317.117	0.95725
--	--	--				318.318	0.99522	318.318	0.98622	318.318	0.97636	318.318	0.95719
--	--	--				319.52	0.99522	319.52	0.98619	319.52	0.97633	319.52	0.95714
--	--	--				320.721	0.99521	320.721	0.98617	320.721	0.97631	320.721	0.95708
--	--	--				321.922	0.9952	321.922	0.98614	321.922	0.97628	321.922	0.95703
--	--	--				323.123	0.9952	323.123	0.98612	323.123	0.97626	323.123	0.95697
--	--	--				324.324	0.99519	324.324	0.98609	324.324	0.97623	324.324	0.95691
--	--	--				325.526	0.99519	325.526	0.98607	325.526	0.9762	325.526	0.95686
--	--	--				326.727	0.99518	326.727	0.98604	326.727	0.97618	326.727	0.9568
--	--	--				327.928	0.99517	327.928	0.98602	327.928	0.97615	327.928	0.95675
--	--	--				329.129	0.99517	329.129	0.986	329.129	0.97613	329.129	0.9567
--	--	--				330.33	0.99516	330.33	0.98597	330.33	0.9761	330.33	0.95664
--	--	--				331.532	0.99516	331.532	0.98595	331.532	0.97608	331.532	0.95659
--	--	--				332.733	0.99515	332.733	0.98592	332.733	0.97606	332.733	0.95654
--	--	--				333.934	0.99515	333.934	0.9859	333.934	0.97603	333.934	0.95649
--	--	--				335.135	0.99514	335.135	0.98588	335.135	0.97601	335.135	0.95643
--	--	--				336.336	0.99513	336.336	0.98585	336.336	0.97598	336.336	0.95638
--	--	--				337.538	0.99513	337.538	0.98583	337.538	0.97596	337.538	0.95633
--	--	--				338.739	0.99512	338.739	0.98581	338.739	0.97594	338.739	0.95628
--	--	--				339.94	0.99512	339.94	0.98578	339.94	0.97591	339.94	0.95623
--	--	--				341.141	0.99511	341.141	0.98576	341.141	0.97589	341.141	0.95618
--	--	--				342.342	0.99511	342.342	0.98574	342.342	0.97587	342.342	0.95613
--	--	--				343.544	0.9951	343.544	0.98571	343.544	0.97584	343.544	0.95608
--	--	--				344.745	0.9951	344.745	0.98569	344.745	0.97582	344.745	0.95603
--	--	--				345.946	0.99509	345.946	0.98567	345.946	0.9758	345.946	0.95598
--	--	--				347.147	0.99509	347.147	0.98564	347.147	0.97578	347.147	0.95593
--	--	--				348.348	0.99508	348.348	0.98562	348.348	0.97575	348.348	0.95589
--	--	--				349.55	0.99508	349.55	0.9856	349.55	0.97573	349.55	0.95584
--	--	--				350	0.99507	350	0.98559	350	0.97572	350	0.95582
--	--	--				350.751	0.99507	350.751	0.98558	350.751	0.97571	350.751	0.95579
--	--	--				351.952	0.99506	351.952	0.98555	351.952	0.97569	351.952	0.95574
--	--	--				353.153	0.99506	353.153	0.98553	353.153	0.97567	353.153	0.9557
--	--	--				354.354	0.99505	354.354	0.98551	354.354	0.97565	354.354	0.95565
--	--	--				355.556	0.99505	355.556	0.98549	355.556	0.97563	355.556	0.95561
--	--	--				356.757	0.99504	356.757	0.98547	356.757	0.9756	356.757	0.95556
--	--	--				357.958	0.99504	357.958	0.98545	357.958	0.97558	357.958	0.95551
--	--	--				359.159	0.99503	359.159	0.98542	359.159	0.97556	359.159	0.95547
--	--	--				360.36	0.99503	360.36	0.9854	360.36	0.97554	360.36	0.95542
--	--	--				361.562	0.99502	361.562	0.98538	361.562	0.97552	361.562	0.95538
--	--	--				362.763	0.99502	362.763	0.98536	362.763	0.9755	362.763	0.95534
--	--	--				363.964	0.99501	363.964	0.98534	363.964	0.97548	363.964	0.95529
--	--	--				365.165	0.99501	365.165	0.98532	365.165	0.97546	365.165	0.95525
--	--	--				366.366	0.995	366.366	0.9853	366.366	0.97544	366.366	0.95521
--	--	--				367.568	0.995	367.568	0.98528	367.568	0.97542	367.568	0.95516
--	--	--				368.769	0.99499	368.769	0.98525	368.769	0.9754	368.769	0.95512
--	--	--				369.97	0.99499	369.97	0.98523	369.97	0.97538	369.97	0.95508
						371.171	0.99498	371.171	0.98521	371.171	0.97536	371.171	0.95504
						372.372	0.99498	372.372	0.98519	372.372	0.97535	372.372	0.95499
						373.574	0.99498	373.574	0.98517	373.574	0.97533	373.574	0.95495
						374.775	0.99497	374.775	0.98515	374.775	0.97531	374.775	0.95491
						375.976	0.99497	375.976	0.98513	375.976	0.97529	375.976	0.95487
						377.177	0.99496	377.177	0.98511	377.177	0.97527	377.177	0.95483
						378.378	0.99496	378.378	0.98509	378.378	0.97525	378.378	0.95479
						379.58	0.99495	379.58	0.98507	379.58	0.97523	379.58	0.95475
						380.781	0.99495	380.781	0.98505	380.781	0.97522	380.781	0.95471
						381.982	0.99494	381.982	0.98503	381.982	0.9752	381.982	0.95467
						383.183	0.99494	383.183	0.98501	383.183	0.97518	383.183	0.95463
						384.384	0.99493	384.384	0.98499	384.384	0.97516	384.384	0.95459
						385.586	0.99493	385.586	0.98497	385.586	0.97515	385.586	0.95456
						386.787	0.99492	386.787	0.98495	386.787	0.97513	386.787	0.95452
						387.988	0.99492	387.988	0.98494	387.988	0.97511	387.988	0.95448
						389.189	0.99492	389.189	0.98492	389.189	0.97509	389.189	0.95444
						390.39	0.99491	390.39	0.9849	390.39	0.97508	390.39	0.9544
						391.592	0.99491	391.592	0.98488	391.592	0.97506	391.592	0.95437
						392.793	0.9949	392.793	0.98486	392.793	0.97504	392.793	0.95433
						393.994	0.9949	393.994	0.98484	393.994	0.97503	393.994	0.95429
						395.195	0.99489	395.195	0.98482	395.195	0.97501	395.195	0.95426
						396.396	0.99489	396.396	0.9848	396.396	0.97499	396.396	0.95422
						397.598	0.99489	397.598	0.98478	397.598	0.97498	397.598	0.95418
						398.799	0.99488	398.799	0.98477	398.799	0.97496	398.799	0.95415
						400	0.99488	400	0.98475	400	0.97495	400	0.95411
						401.201	0.99487	401.201	0.98473	401.201	0.97493	401.201	0.95408
						402.402	0.99487	402.402	0.98471	402.402	0.97491	402.402	0.95404
						403.604	0.99486	403.604	0.98469	403.604	0.9749	403.604	0.95401
						404.805	0.99486	404.805	0.98468	404.805	0.97488	404.805	0.95397
						406.006	0.99486	406.006	0.98466	406.006	0.97487	406.006	0.95394
						407.207	0.99485	407.207	0.98464	407.207	0.97485	407.207	0.95391
						408.408	0.99485	408.408	0.98462	408.408	0.97484	408.408	0.95387
						409.61	0.99484	409.61	0.9846	409.61	0.97482	409.61	0.95384
						410.811	0.99484	410.811	0.98459	410.811	0.97481	410.811	0.95381
						412.012	0.99484	412.012	0.98457	412.012	0.97479	412.012	0.95377
						413.213	0.99483	413.213	0.98455	413.213	0.97478	413.213	0.95374
						414.414	0.99483	414.414	0.98453	414.414	0.97476	414.414	0.95371
						415.616	0.99482	415.616	0.98452	415.616	0.97475	415.616	0.95368
						416.817	0.99482	416.817	0.9845	416.817	0.97473	416.817	0.95364
						418.018	0.99482	418.018	0.98448	418.018	0.97472	418.018	0.95361
						419.219	0.99481	419.219	0.98447	419.219	0.97471	419.219	0.95358
						420.42	0.99481	420.42	0.98445	420.42	0.97469	420.42	0.95355
						421.622	0.99481	421.622	0.98443	421.622	0.97468	421.622	0.95352
						422.823	0.9948	422.823	0.98441	422.823	0.97466	422.823	0.95349
						424.024	0.9948	424.024	0.9844	424.024	0.97465	424.024	0.95346
						425.225	0.99479	425.225	0.98438	425.225	0.97464	425.225	0.95342
						426.426	0.99479	426.426	0.98436	426.426	0.97462	426.426	0.95339
						427.628	0.99479	427.628	0.98435	427.628	0.97461	427.628	0.95336
						428.829	0.99478	428.829	0.98433	428.829	0.9746	428.829	0.95333
						430.03	0.99478	430.03	0.98432	430.03	0.97458	430.03	0.9533
						431.231	0.99478	431.231	0.9843	431.231	0.97457	431.231	0.95328
						432.432	0.99477	432.432	0.98428	432.432	0.97456	432.432	0.95325
						433.634	0.99477	433.634	0.98427	433.634	0.97454	433.634	0.95322
						434.835	0.99477	434.835	0.98425	434.835	0.97453	434.835	0.95319
						436.036	0.99476	436.036	0.98424	436.036	0.97452	436.036	0.95316
						437.237	0.99476	437.237	0.98422	437.237	0.97451	437.237	0.95313
						438.438	0.99475	438.438	0.9842	438.438	0.97449	438.438	0.9531
						439.64	0.99475	439.64	0.98419	439.64	0.97448	439.64	0.95308
						440.841	0.99475	440.841	0.98417	440.841	0.97447	440.841	0.95305
						442.042	0.99474	442.042	0.98416	442.042	0.97446	442.042	0.95302
						443.243	0.99474	443.243	0.98414	443.243	0.97444	443.243	0.95299
						444.444	0.99474	444.444	0.98413	444.444	0.97443	444.444	0.95296
						445.646	0.99473	445.646	0.98411	445.646	0.97442	445.646	0.95294
						446.847	0.99473	446.847	0.9841	446.847	0.97441	446.847	0.95291
						448.048	0.99473	448.048	0.98408	448.048	0.9744	448.048	0.95288
						449.249	0.99472	449.249	0.98407	449.249	0.97438	449.249	0.95286
						450	0.99472	450	0.98406	450	0.97438	450	0.95284
						450.45	0.99472	450.45	0.98405	450.45	0.97437	450.45	0.95283
						451.652	0.99472	451.652	0.98404	451.652	0.97436	451.652	0.95281
						452.853	0.99471	452.853	0.98402	452.853	0.97435	452.853	0.95278
						454.054	0.99471	454.054	0.98401	454.054	0.97434	454.054	0.95275
						455.255	0.99471	455.255	0.98399	455.255	0.97433	455.255	0.95273
						456.456	0.9947	456.456	0.98398	456.456	0.97432	456.456	0.9527
						457.658	0.9947	457.658	0.98396	457.658	0.9743	457.658	0.95268
						458.859	0.9947	458.859	0.98395	458.859	0.97429	458.859	0.95265
						460.06	0.99469	460.06	0.98393	460.06	0.97428	460.06	0.95263
						461.261	0.99469	461.261	0.98392	461.261	0.97427	461.261	0.9526
						462.462	0.99469	462.462	0.9839	462.462	0.97426	462.462	0.95258
						463.664	0.99468	463.664	0.98389	463.664	0.97425	463.664	0.95255
						464.865	0.99468	464.865	0.98388	464.865	0.97424	464.865	0.95253
						466.066	0.99468	466.066	0.98386	466.066	0.97423	466.066	0.95251
						467.267	0.99468	467.267	0.98385	467.267	0.97422	467.267	0.95248
						468.468	0.99467	468.468	0.98383	468.468	0.97421	468.468	0.95246
						469.67	0.99467	469.67	0.98382	469.67	0.9742	469.67	0.95244
						470.871	0.99467	470.871	0.98381	470.871	0.97419	470.871	0.95241
						472.072	0.99466	472.072	0.98379	472.072	0.97418	472.072	0.95239
						473.273	0.99466	473.273	0.98378	473.273	0.97417	473.273	0.95237
						474.474	0.99466	474.474	0.98376	474.474	0.97416	474.474	0.95234
						475.676	0.99465	475.676	0.98375	475.676	0.97415	475.676	0.95232
						476.877	0.99465	476.877	0.98374	476.877	0.97414	476.877	0.9523
						478.078	0.99465	478.078	0.98372	478.078	0.97413	478.078	0.95228
						479.279	0.99465	479.279	0.98371	479.279	0.97412	479.279	0.95225
						480.48	0.99464	480.48	0.9837	480.48	0.97411	480.48	0.95223
						481.682	0.99464	481.682	0.98368	481.682	0.9741	481.682	0.95221
						482.883	0.99464	482.883	0.98367	482.883	0.97409	482.883	0.95219
						484.084	0.99463	484.084	0.98366	484.084	0.97408	484.084	0.95217
						485.285	0.99463	485.285	0.98364	485.285	0.97407	485.285	0.95214
						486.486	0.99463	486.486	0.98363	486.486	0.97406	486.486	0.95212
						487.688	0.99463	487.688	0.98362	487.688	0.97405	487.688	0.9521
						488.889	0.99462	488.889	0.9836	488.889	0.97404	488.889	0.95208
						490.09	0.99462	490.09	0.98359	490.09	0.97403	490.09	0.95206
						491.291	0.99462	491.291	0.98358	491.291	0.97403	491.291	0.95204
						492.492	0.99461	492.492	0.98357	492.492	0.97402	492.492	0.95202
						493.694	0.99461	493.694	0.98355	493.694	0.97401	493.694	0.952
						494.895	0.99461	494.895	0.98354	494.895	0.974	494.895	0.95198
						496.096	0.99461	496.096	0.98353	496.096	0.97399	496.096	0.95196
						497.297	0.9946	497.297	0.98352	497.297	0.97398	497.297	0.95194
						498.498	0.9946	498.498	0.9835	498.498	0.97397	498.498	0.95192
						499.7	0.9946	499.7	0.98349	499.7	0.97396	499.7	0.9519
						500	0.9946	500	0.98349	500	0.97396	500	0.95189
						500.901	0.9946	500.901	0.98348	500.901	0.97396	500.901	0.95188
						502.102	0.99459	502.102	0.98347	502.102	0.97395	502.102	0.95186
						503.303	0.99459	503.303	0.98345	503.303	0.97394	503.303	0.95184
						504.505	0.99459	504.505	0.98344	504.505	0.97393	504.505	0.95182
						505.706	0.99458	505.706	0.98343	505.706	0.97392	505.706	0.9518
						506.907	0.99458	506.907	0.98342	506.907	0.97391	506.907	0.95178
						508.108	0.99458	508.108	0.98341	508.108	0.97391	508.108	0.95177
						509.309	0.99458	509.309	0.98339	509.309	0.9739	509.309	0.95175
						510.511	0.99457	510.511	0.98338	510.511	0.97389	510.511	0.95173
						511.712	0.99457	511.712	0.98337	511.712	0.97388	511.712	0.95171
						512.913	0.99457	512.913	0.98336	512.913	0.97387	512.913	0.95169
						514.114	0.99457	514.114	0.98335	514.114	0.97387	514.114	0.95167
						515.315	0.99456	515.315	0.98334	515.315	0.97386	515.315	0.95166
						516.517	0.99456	516.517	0.98332	516.517	0.97385	516.517	0.95164
						517.718	0.99456	517.718	0.98331	517.718	0.97384	517.718	0.95162
						518.919	0.99456	518.919	0.9833	518.919	0.97384	518.919	0.9516
						520.12	0.99455	520.12	0.98329	520.12	0.97383	520.12	0.95159
						521.321	0.99455	521.321	0.98328	521.321	0.97382	521.321	0.95157
						522.523	0.99455	522.523	0.98327	522.523	0.97381	522.523	0.95155
						523.724	0.99455	523.724	0.98326	523.724	0.97381	523.724	0.95153
						524.925	0.99455	524.925	0.98324	524.925	0.9738	524.925	0.95152
						526.126	0.99454	526.126	0.98323	526.126	0.97379	526.126	0.9515
						527.327	0.99454	527.327	0.98322	527.327	0.97378	527.327	0.95148
						528.529	0.99454	528.529	0.98321	528.529	0.97378	528.529	0.95147
						529.73	0.99454	529.73	0.9832	529.73	0.97377	529.73	0.95145
						530.931	0.99453	530.931	0.98319	530.931	0.97376	530.931	0.95143
						532.132	0.99453	532.132	0.98318	532.132	0.97376	532.132	0.95142
						533.333	0.99453	533.333	0.98317	533.333	0.97375	533.333	0.9514
						534.535	0.99453	534.535	0.98316	534.535	0.97374	534.535	0.95139
						535.736	0.99452	535.736	0.98315	535.736	0.97374	535.736	0.95137
						536.937	0.99452	536.937	0.98314	536.937	0.97373	536.937	0.95135
						538.138	0.99452	538.138	0.98313	538.138	0.97372	538.138	0.95134
						539.339	0.99452	539.339	0.98311	539.339	0.97371	539.339	0.95132
						540.541	0.99452	540.541	0.9831	540.541	0.97371	540.541	0.95131
						541.742	0.99451	541.742	0.98309	541.742	0.9737	541.742	0.95129
						542.943	0.99451	542.943	0.98308	542.943	0.9737	542.943	0.95128
						544.144	0.99451	544.144	0.98307	544.144	0.97369	544.144	0.95126
						545.345	0.99451	545.345	0.98306	545.345	0.97368	545.345	0.95125
						546.547	0.9945	546.547	0.98305	546.547	0.97368	546.547	0.95123
						547.748	0.9945	547.748	0.98304	547.748	0.97367	547.748	0.95122
						548.949	0.9945	548.949	0.98303	548.949	0.97366	548.949	0.9512
						550	0.9945	550	0.98302	550	0.97366	550	0.95119
						550.15	0.9945	550.15	0.98302	550.15	0.97366	550.15	0.95119
						551.351	0.9945	551.351	0.98301	551.351	0.97365	551.351	0.95117
						552.553	0.99449	552.553	0.983	552.553	0.97364	552.553	0.95116
						553.754	0.99449	553.754	0.98299	553.754	0.97364	553.754	0.95114
						554.955	0.99449	554.955	0.98298	554.955	0.97363	554.955	0.95113
						556.156	0.99449	556.156	0.98297	556.156	0.97363	556.156	0.95112
						557.357	0.99449	557.357	0.98296	557.357	0.97362	557.357	0.9511
						558.559	0.99448	558.559	0.98295	558.559	0.97361	558.559	0.95109
						559.76	0.99448	559.76	0.98294	559.76	0.97361	559.76	0.95107
						560.961	0.99448	560.961	0.98293	560.961	0.9736	560.961	0.95106
						562.162	0.99448	562.162	0.98292	562.162	0.9736	562.162	0.95105
						563.363	0.99448	563.363	0.98291	563.363	0.97359	563.363	0.95103
						564.565	0.99447	564.565	0.9829	564.565	0.97359	564.565	0.95102
						565.766	0.99447	565.766	0.98289	565.766	0.97358	565.766	0.95101
						566.967	0.99447	566.967	0.98288	566.967	0.97357	566.967	0.95099
						568.168	0.99447	568.168	0.98288	568.168	0.97357	568.168	0.95098
						569.369	0.99447	569.369	0.98287	569.369	0.97356	569.369	0.95097
						570.571	0.99446	570.571	0.98286	570.571	0.97356	570.571	0.95095
						571.772	0.99446	571.772	0.98285	571.772	0.97355	571.772	0.95094
						572.973	0.99446	572.973	0.98284	572.973	0.97355	572.973	0.95093
						574.174	0.99446	574.174	0.98283	574.174	0.97354	574.174	0.95092
						575.375	0.99446	575.375	0.98282	575.375	0.97354	575.375	0.9509
						576.577	0.99445	576.577	0.98281	576.577	0.97353	576.577	0.95089
						577.778	0.99445	577.778	0.9828	577.778	0.97353	577.778	0.95088
						578.979	0.99445	578.979	0.98279	578.979	0.97352	578.979	0.95087
						580.18	0.99445	580.18	0.98278	580.18	0.97352	580.18	0.95085
						581.381	0.99445	581.381	0.98277	581.381	0.97351	581.381	0.95084
						582.583	0.99444	582.583	0.98277	582.583	0.97351	582.583	0.95083
						583.784	0.99444	583.784	0.98276	583.784	0.9735	583.784	0.95082
						584.985	0.99444	584.985	0.98275	584.985	0.9735	584.985	0.95081
						586.186	0.99444	586.186	0.98274	586.186	0.97349	586.186	0.95079
						587.387	0.99444	587.387	0.98273	587.387	0.97349	587.387	0.95078
						588.589	0.99444	588.589	0.98272	588.589	0.97348	588.589	0.95077
						589.79	0.99443	589.79	0.98271	589.79	0.97348	589.79	0.95076
						590.991	0.99443	590.991	0.9827	590.991	0.97347	590.991	0.95075
						592.192	0.99443	592.192	0.9827	592.192	0.97347	592.192	0.95074
						593.393	0.99443	593.393	0.98269	593.393	0.97346	593.393	0.95072
						594.595	0.99443	594.595	0.98268	594.595	0.97346	594.595	0.95071
						595.796	0.99443	595.796	0.98267	595.796	0.97345	595.796	0.9507
						596.997	0.99442	596.997	0.98266	596.997	0.97345	596.997	0.95069
						598.198	0.99442	598.198	0.98265	598.198	0.97344	598.198	0.95068
						599.399	0.99442	599.399	0.98265	599.399	0.97344	599.399	0.95067
						600	0.99442	600	0.98264	600	0.97344	600	0.95066
						600.601	0.99442	600.601	0.98264	600.601	0.97343	600.601	0.95066
						601.802	0.99442	601.802	0.98263	601.802	0.97343	601.802	0.95065
						603.003	0.99442	603.003	0.98262	603.003	0.97342	603.003	0.95064
						604.204	0.99441	604.204	0.98261	604.204	0.97342	604.204	0.95063
						605.405	0.99441	605.405	0.9826	605.405	0.97342	605.405	0.95062
						606.607	0.99441	606.607	0.9826	606.607	0.97341	606.607	0.9506
						607.808	0.99441	607.808	0.98259	607.808	0.97341	607.808	0.95059
						609.009	0.99441	609.009	0.98258	609.009	0.9734	609.009	0.95058
						610.21	0.99441	610.21	0.98257	610.21	0.9734	610.21	0.95057
						611.411	0.9944	611.411	0.98256	611.411	0.97339	611.411	0.95056
						612.613	0.9944	612.613	0.98256	612.613	0.97339	612.613	0.95055
						613.814	0.9944	613.814	0.98255	613.814	0.97339	613.814	0.95054
						615.015	0.9944	615.015	0.98254	615.015	0.97338	615.015	0.95053
						616.216	0.9944	616.216	0.98253	616.216	0.97338	616.216	0.95052
						617.417	0.9944	617.417	0.98252	617.417	0.97337	617.417	0.95051
						618.619	0.99439	618.619	0.98252	618.619	0.97337	618.619	0.9505
						619.82	0.99439	619.82	0.98251	619.82	0.97337	619.82	0.95049
						621.021	0.99439	621.021	0.9825	621.021	0.97336	621.021	0.95048
						622.222	0.99439	622.222	0.98249	622.222	0.97336	622.222	0.95048
						623.423	0.99439	623.423	0.98249	623.423	0.97335	623.423	0.95047
						624.625	0.99439	624.625	0.98248	624.625	0.97335	624.625	0.95046
						625.826	0.99439	625.826	0.98247	625.826	0.97335	625.826	0.95045
						627.027	0.99438	627.027	0.98246	627.027	0.97334	627.027	0.95044
						628.228	0.99438	628.228	0.98246	628.228	0.97334	628.228	0.95043
						629.429	0.99438	629.429	0.98245	629.429	0.97333	629.429	0.95042
						630.631	0.99438	630.631	0.98244	630.631	0.97333	630.631	0.95041
						631.832	0.99438	631.832	0.98243	631.832	0.97333	631.832	0.9504
						633.033	0.99438	633.033	0.98243	633.033	0.97332	633.033	0.95039
						634.234	0.99437	634.234	0.98242	634.234	0.97332	634.234	0.95038
						635.435	0.99437	635.435	0.98241	635.435	0.97332	635.435	0.95037
						636.637	0.99437	636.637	0.98241	636.637	0.97331	636.637	0.95037
						637.838	0.99437	637.838	0.9824	637.838	0.97331	637.838	0.95036
						639.039	0.99437	639.039	0.98239	639.039	0.9733	639.039	0.95035
						640.24	0.99437	640.24	0.98238	640.24	0.9733	640.24	0.95034
						641.441	0.99437	641.441	0.98238	641.441	0.9733	641.441	0.95033
						642.643	0.99436	642.643	0.98237	642.643	0.97329	642.643	0.95032
						643.844	0.99436	643.844	0.98236	643.844	0.97329	643.844	0.95031
						645.045	0.99436	645.045	0.98236	645.045	0.97329	645.045	0.95031
						646.246	0.99436	646.246	0.98235	646.246	0.97328	646.246	0.9503
						647.447	0.99436	647.447	0.98234	647.447	0.97328	647.447	0.95029
						648.649	0.99436	648.649	0.98234	648.649	0.97328	648.649	0.95028
						649.85	0.99436	649.85	0.98233	649.85	0.97327	649.85	0.95027
						650	0.99436	650	0.98233	650	0.97327	651.051	0.95027
						651.051	0.99436	651.051	0.98232	651.051	0.97327	652.252	0.95026
						652.252	0.99435	652.252	0.98232	652.252	0.97327	653.453	0.95025
						653.453	0.99435	653.453	0.98231	653.453	0.97326	654.655	0.95024
						654.655	0.99435	654.655	0.9823	654.655	0.97326	655.856	0.95023
						655.856	0.99435	655.856	0.9823	655.856	0.97326	657.057	0.95023
						657.057	0.99435	657.057	0.98229	657.057	0.97325	658.258	0.95022
						658.258	0.99435	658.258	0.98228	658.258	0.97325	659.459	0.95021
						659.459	0.99435	659.459	0.98228	659.459	0.97325	660.661	0.9502
						660.661	0.99434	660.661	0.98227	660.661	0.97325	661.862	0.95019
						661.862	0.99434	661.862	0.98226	661.862	0.97324	663.063	0.95019
						663.063	0.99434	663.063	0.98226	663.063	0.97324	664.264	0.95018
						664.264	0.99434	664.264	0.98225	664.264	0.97324	665.465	0.95017
						665.465	0.99434	665.465	0.98224	665.465	0.97323	666.667	0.95017
						666.667	0.99434	666.667	0.98224	666.667	0.97323	667.868	0.95016
						667.868	0.99434	667.868	0.98223	667.868	0.97323	669.069	0.95015
						669.069	0.99434	669.069	0.98222	669.069	0.97322	670.27	0.95014
						670.27	0.99433	670.27	0.98222	670.27	0.97322	671.471	0.95014
						671.471	0.99433	671.471	0.98221	671.471	0.97322	672.673	0.95013
						672.673	0.99433	672.673	0.98221	672.673	0.97322	673.874	0.95012
						673.874	0.99433	673.874	0.9822	673.874	0.97321	675.075	0.95012
						675.075	0.99433	675.075	0.98219	675.075	0.97321	676.276	0.95011
						676.276	0.99433	676.276	0.98219	676.276	0.97321	677.477	0.9501
						677.477	0.99433	677.477	0.98218	677.477	0.9732	678.679	0.95009
						678.679	0.99433	678.679	0.98217	678.679	0.9732	679.88	0.95009
						679.88	0.99433	679.88	0.98217	679.88	0.9732	681.081	0.95008
						681.081	0.99432	681.081	0.98216	681.081	0.9732	682.282	0.95007
						682.282	0.99432	682.282	0.98216	682.282	0.97319	683.483	0.95007
						683.483	0.99432	683.483	0.98215	683.483	0.97319	684.685	0.95006
						684.685	0.99432	684.685	0.98214	684.685	0.97319	685.886	0.95005
						685.886	0.99432	685.886	0.98214	685.886	0.97318	687.087	0.95005
						687.087	0.99432	687.087	0.98213	687.087	0.97318	688.288	0.95004
						688.288	0.99432	688.288	0.98213	688.288	0.97318	689.489	0.95003
						689.489	0.99432	689.489	0.98212	689.489	0.97318	690.691	0.95003
						690.691	0.99431	690.691	0.98212	690.691	0.97317	691.892	0.95002
						691.892	0.99431	691.892	0.98211	691.892	0.97317	693.093	0.95002
						693.093	0.99431	693.093	0.9821	693.093	0.97317	694.294	0.95001
						694.294	0.99431	694.294	0.9821	694.294	0.97317	695.495	0.95
						695.495	0.99431	695.495	0.98209	695.495	0.97316	696.697	0.95
						696.697	0.99431	696.697	0.98209	696.697	0.97316	697.898	0.94999
						697.898	0.99431	697.898	0.98208	697.898	0.97316	699.099	0.94999
						699.099	0.99431	699.099	0.98208	699.099	0.97316	700	0.94998
						700	0.99431	700	0.98207	700.3	0.97315	700.3	0.94998
						700.3	0.99431	700.3	0.98207	701.501	0.97315	701.501	0.94997
						701.501	0.99431	701.501	0.98206	702.703	0.97315	702.703	0.94997
						702.703	0.9943	702.703	0.98206	703.904	0.97315	703.904	0.94996
						703.904	0.9943	703.904	0.98205	705.105	0.97314	705.105	0.94996
						705.105	0.9943	705.105	0.98205	706.306	0.97314	706.306	0.94995
						706.306	0.9943	706.306	0.98204	707.508	0.97314	707.508	0.94994
						707.508	0.9943	707.508	0.98204	708.709	0.97314	708.709	0.94994
						708.709	0.9943	708.709	0.98203	709.91	0.97314	709.91	0.94993
						709.91	0.9943	709.91	0.98203	711.111	0.97313	711.111	0.94993
						711.111	0.9943	711.111	0.98202	712.312	0.97313	712.312	0.94992
						712.312	0.9943	712.312	0.98202	713.514	0.97313	713.514	0.94992
						713.514	0.99429	713.514	0.98201	714.715	0.97313	714.715	0.94991
						714.715	0.99429	714.715	0.982	715.916	0.97312	715.916	0.9499
						715.916	0.99429	715.916	0.982	717.117	0.97312	717.117	0.9499
						717.117	0.99429	717.117	0.98199	718.318	0.97312	718.318	0.94989
						718.318	0.99429	718.318	0.98199	719.52	0.97312	719.52	0.94989
						719.52	0.99429	719.52	0.98198	720.721	0.97312	720.721	0.94988
						720.721	0.99429	720.721	0.98198	721.922	0.97311	721.922	0.94988
						721.922	0.99429	721.922	0.98197	723.123	0.97311	723.123	0.94987
						723.123	0.99429	723.123	0.98197	724.324	0.97311	724.324	0.94987
						724.324	0.99429	724.324	0.98196	725.526	0.97311	725.526	0.94986
						725.526	0.99428	725.526	0.98196	726.727	0.97311	726.727	0.94986
						726.727	0.99428	726.727	0.98195	727.928	0.9731	727.928	0.94985
						727.928	0.99428	727.928	0.98195	729.129	0.9731	729.129	0.94985
						729.129	0.99428	729.129	0.98194	730.33	0.9731	730.33	0.94984
						730.33	0.99428	730.33	0.98194	731.532	0.9731	731.532	0.94984
						731.532	0.99428	731.532	0.98193	732.733	0.9731	732.733	0.94983
						732.733	0.99428	732.733	0.98193	733.934	0.97309	733.934	0.94983
						733.934	0.99428	733.934	0.98192	735.135	0.97309	735.135	0.94982
						735.135	0.99428	735.135	0.98192	736.336	0.97309	736.336	0.94982
						736.336	0.99428	736.336	0.98191	737.538	0.97309	737.538	0.94981
						737.538	0.99428	737.538	0.98191	738.739	0.97309	738.739	0.94981
						738.739	0.99427	738.739	0.9819	739.94	0.97308	739.94	0.9498
						739.94	0.99427	739.94	0.9819	741.141	0.97308	741.141	0.9498
						741.141	0.99427	741.141	0.98189	742.342	0.97308	742.342	0.94979
						742.342	0.99427	742.342	0.98189	743.544	0.97308	743.544	0.94979
						743.544	0.99427	743.544	0.98189	744.745	0.97308	744.745	0.94978
						744.745	0.99427	744.745	0.98188	745.946	0.97307	745.946	0.94978
						745.946	0.99427	745.946	0.98188	747.147	0.97307	747.147	0.94977
						747.147	0.99427	747.147	0.98187	748.348	0.97307	748.348	0.94977
						748.348	0.99427	748.348	0.98187	749.55	0.97307	749.55	0.94977
						749.55	0.99427	749.55	0.98186	750	0.97307	750	0.94976
						750	0.99427	750	0.98186	750.751	0.97307	750.751	0.94976
						750.751	0.99427	750.751	0.98186	751.952	0.97307	751.952	0.94976
						751.952	0.99427	751.952	0.98185	753.153	0.97306	753.153	0.94975
						753.153	0.99426	753.153	0.98185	754.354	0.97306	754.354	0.94975
						754.354	0.99426	754.354	0.98184	755.556	0.97306	755.556	0.94974
						755.556	0.99426	755.556	0.98184	756.757	0.97306	756.757	0.94974
						756.757	0.99426	756.757	0.98184	757.958	0.97306	757.958	0.94973
						757.958	0.99426	757.958	0.98183	759.159	0.97306	759.159	0.94973
						759.159	0.99426	759.159	0.98183	760.36	0.97305	760.36	0.94973
						760.36	0.99426	760.36	0.98182	761.562	0.97305	761.562	0.94972
						761.562	0.99426	761.562	0.98182	762.763	0.97305	762.763	0.94972
						762.763	0.99426	762.763	0.98181	763.964	0.97305	763.964	0.94971
						763.964	0.99426	763.964	0.98181	765.165	0.97305	765.165	0.94971
						765.165	0.99426	765.165	0.9818	766.366	0.97305	766.366	0.94971
						766.366	0.99426	766.366	0.9818	767.568	0.97304	767.568	0.9497
						767.568	0.99425	767.568	0.9818	768.769	0.97304	768.769	0.9497
						768.769	0.99425	768.769	0.98179	769.97	0.97304	769.97	0.94969
						769.97	0.99425	769.97	0.98179	771.171	0.97304	771.171	0.94969
						771.171	0.99425	771.171	0.98178	772.372	0.97304	772.372	0.94969
						772.372	0.99425	772.372	0.98178	773.574	0.97304	773.574	0.94968
						773.574	0.99425	773.574	0.98177	774.775	0.97303	774.775	0.94968
						774.775	0.99425	774.775	0.98177	775.976	0.97303	775.976	0.94967
						775.976	0.99425	775.976	0.98177	777.177	0.97303	777.177	0.94967
						777.177	0.99425	777.177	0.98176	778.378	0.97303	778.378	0.94967
						778.378	0.99425	778.378	0.98176	779.58	0.97303	779.58	0.94966
						779.58	0.99425	779.58	0.98175	780.781	0.97303	780.781	0.94966
						780.781	0.99425	780.781	0.98175	781.982	0.97303	781.982	0.94965
						781.982	0.99425	781.982	0.98175	783.183	0.97302	783.183	0.94965
						783.183	0.99424	783.183	0.98174	784.384	0.97302	784.384	0.94965
						784.384	0.99424	784.384	0.98174	785.586	0.97302	785.586	0.94964
						785.586	0.99424	785.586	0.98173	786.787	0.97302	786.787	0.94964
						786.787	0.99424	786.787	0.98173	787.988	0.97302	787.988	0.94964
						787.988	0.99424	787.988	0.98173	789.189	0.97302	789.189	0.94963
						789.189	0.99424	789.189	0.98172	790.39	0.97302	790.39	0.94963
						790.39	0.99424	790.39	0.98172	791.592	0.97301	791.592	0.94963
						791.592	0.99424	791.592	0.98171	792.793	0.97301	792.793	0.94962
						792.793	0.99424	792.793	0.98171	793.994	0.97301	793.994	0.94962
						793.994	0.99424	793.994	0.98171	795.195	0.97301	795.195	0.94962
						795.195	0.99424	795.195	0.9817	796.396	0.97301	796.396	0.94961
						796.396	0.99424	796.396	0.9817	797.598	0.97301	797.598	0.94961
						797.598	0.99424	797.598	0.9817	798.799	0.97301	798.799	0.94961
						798.799	0.99424	798.799	0.98169	800	0.97301	800	0.9496
						800	0.99423	800	0.98169	801.201	0.973	801.201	0.9496
						801.201	0.99423	801.201	0.98168	802.402	0.973	802.402	0.9496
						802.402	0.99423	802.402	0.98168	803.604	0.973	803.604	0.94959
						803.604	0.99423	803.604	0.98168	804.805	0.973	804.805	0.94959
						804.805	0.99423	804.805	0.98167	806.006	0.973	806.006	0.94959
						806.006	0.99423	806.006	0.98167	807.207	0.973	807.207	0.94958
						807.207	0.99423	807.207	0.98167	808.408	0.973	808.408	0.94958
						808.408	0.99423	808.408	0.98166	809.61	0.97299	809.61	0.94958
						809.61	0.99423	809.61	0.98166	810.811	0.97299	810.811	0.94957
						810.811	0.99423	810.811	0.98165	812.012	0.97299	812.012	0.94957
						812.012	0.99423	812.012	0.98165	813.213	0.97299	813.213	0.94957
						813.213	0.99423	813.213	0.98165	814.414	0.97299	814.414	0.94956
						814.414	0.99423	814.414	0.98164	815.616	0.97299	815.616	0.94956
						815.616	0.99423	815.616	0.98164	816.817	0.97299	816.817	0.94956
						816.817	0.99423	816.817	0.98164	818.018	0.97299	818.018	0.94955
						818.018	0.99422	818.018	0.98163	819.219	0.97299	819.219	0.94955
						819.219	0.99422	819.219	0.98163	820.42	0.97298	820.42	0.94955
						820.42	0.99422	820.42	0.98163	821.622	0.97298	821.622	0.94955
						821.622	0.99422	821.622	0.98162	822.823	0.97298	822.823	0.94954
						822.823	0.99422	822.823	0.98162	824.024	0.97298	824.024	0.94954
						824.024	0.99422	824.024	0.98162	825.225	0.97298	825.225	0.94954
						825.225	0.99422	825.225	0.98161	826.426	0.97298	826.426	0.94953
						826.426	0.99422	826.426	0.98161	827.628	0.97298	827.628	0.94953
						827.628	0.99422	827.628	0.98161	828.829	0.97298	828.829	0.94953
						828.829	0.99422	828.829	0.9816	830.03	0.97298	830.03	0.94953
						830.03	0.99422	830.03	0.9816	831.231	0.97297	831.231	0.94952
						831.231	0.99422	831.231	0.9816	832.432	0.97297	832.432	0.94952
						832.432	0.99422	832.432	0.98159	833.634	0.97297	833.634	0.94952
						833.634	0.99422	833.634	0.98159	834.835	0.97297	834.835	0.94951
						834.835	0.99422	834.835	0.98159	836.036	0.97297	836.036	0.94951
						836.036	0.99422	836.036	0.98158	837.237	0.97297	837.237	0.94951
						837.237	0.99422	837.237	0.98158	838.438	0.97297	838.438	0.94951
						838.438	0.99421	838.438	0.98158	839.64	0.97297	839.64	0.9495
						839.64	0.99421	839.64	0.98157	840.841	0.97297	840.841	0.9495
						840.841	0.99421	840.841	0.98157	842.042	0.97297	842.042	0.9495
						842.042	0.99421	842.042	0.98157	843.243	0.97296	843.243	0.9495
						843.243	0.99421	843.243	0.98156	844.444	0.97296	844.444	0.94949
						844.444	0.99421	844.444	0.98156	845.646	0.97296	845.646	0.94949
						845.646	0.99421	845.646	0.98156	846.847	0.97296	846.847	0.94949
						846.847	0.99421	846.847	0.98155	848.048	0.97296	848.048	0.94949
						848.048	0.99421	848.048	0.98155	849.249	0.97296	849.249	0.94948
						849.249	0.99421	849.249	0.98155	850	0.97296	850	0.94948
						850	0.99421	850	0.98155	850.45	0.97296	850.45	0.94948
						850.45	0.99421	850.45	0.98154	851.652	0.97296	851.652	0.94948
						851.652	0.99421	851.652	0.98154	852.853	0.97296	852.853	0.94948
						852.853	0.99421	852.853	0.98154	854.054	0.97296	854.054	0.94947
						854.054	0.99421	854.054	0.98154	855.255	0.97295	855.255	0.94947
						855.255	0.99421	855.255	0.98153	856.456	0.97295	856.456	0.94947
						856.456	0.99421	856.456	0.98153	857.658	0.97295	857.658	0.94947
						857.658	0.99421	857.658	0.98153	858.859	0.97295	858.859	0.94946
						858.859	0.99421	858.859	0.98152	860.06	0.97295	860.06	0.94946
						860.06	0.99421	860.06	0.98152	861.261	0.97295	861.261	0.94946
						861.261	0.9942	861.261	0.98152	862.462	0.97295	862.462	0.94946
						862.462	0.9942	862.462	0.98151	863.664	0.97295	863.664	0.94945
						863.664	0.9942	863.664	0.98151	864.865	0.97295	864.865	0.94945
						864.865	0.9942	864.865	0.98151	866.066	0.97295	866.066	0.94945
						866.066	0.9942	866.066	0.98151	867.267	0.97295	867.267	0.94945
						867.267	0.9942	867.267	0.9815	868.468	0.97294	868.468	0.94945
						868.468	0.9942	868.468	0.9815	869.67	0.97294	869.67	0.94944
						869.67	0.9942	869.67	0.9815	870.871	0.97294	870.871	0.94944
						870.871	0.9942	870.871	0.98149	872.072	0.97294	872.072	0.94944
						872.072	0.9942	872.072	0.98149	873.273	0.97294	873.273	0.94944
						873.273	0.9942	873.273	0.98149	874.474	0.97294	874.474	0.94943
						874.474	0.9942	874.474	0.98149	875.676	0.97294	875.676	0.94943
						875.676	0.9942	875.676	0.98148	876.877	0.97294	876.877	0.94943
						876.877	0.9942	876.877	0.98148	878.078	0.97294	878.078	0.94943
						878.078	0.9942	878.078	0.98148	879.279	0.97294	879.279	0.94943
						879.279	0.9942	879.279	0.98147	880.48	0.97294	880.48	0.94942
						880.48	0.9942	880.48	0.98147	881.682	0.97294	881.682	0.94942
						881.682	0.9942	881.682	0.98147	882.883	0.97294	882.883	0.94942
						882.883	0.9942	882.883	0.98147	884.084	0.97293	884.084	0.94942
						884.084	0.9942	884.084	0.98146	885.285	0.97293	885.285	0.94942
						885.285	0.99419	885.285	0.98146	886.486	0.97293	886.486	0.94941
						886.486	0.99419	886.486	0.98146	887.688	0.97293	887.688	0.94941
						887.688	0.99419	887.688	0.98146	888.889	0.97293	888.889	0.94941
						888.889	0.99419	888.889	0.98145	890.09	0.97293	890.09	0.94941
						890.09	0.99419	890.09	0.98145	891.291	0.97293	891.291	0.94941
						891.291	0.99419	891.291	0.98145	892.492	0.97293	892.492	0.9494
						892.492	0.99419	892.492	0.98145	893.694	0.97293	893.694	0.9494
						893.694	0.99419	893.694	0.98144	894.895	0.97293	894.895	0.9494
						894.895	0.99419	894.895	0.98144	896.096	0.97293	896.096	0.9494
						896.096	0.99419	896.096	0.98144	897.297	0.97293	897.297	0.9494
						897.297	0.99419	897.297	0.98144	898.499	0.97293	898.499	0.94939
						898.499	0.99419	898.499	0.98143	899.7	0.97293	899.7	0.94939
						899.7	0.99419	899.7	0.98143	900.901	0.97292	900	0.94939
						900	0.99419	900	0.98143	902.102	0.97292	900.901	0.94939
						900.901	0.99419	900.901	0.98143	903.303	0.97292	902.102	0.94939
						902.102	0.99419	902.102	0.98143	904.505	0.97292	903.303	0.94939
						903.303	0.99419	903.303	0.98142	905.706	0.97292	904.505	0.94939
						904.505	0.99419	904.505	0.98142	906.907	0.97292	905.706	0.94938
						905.706	0.99419	905.706	0.98142	908.108	0.97292	906.907	0.94938
						906.907	0.99419	906.907	0.98142	909.309	0.97292	908.108	0.94938
						908.108	0.99419	908.108	0.98141	910.511	0.97292	909.309	0.94938
						909.309	0.99419	909.309	0.98141	911.712	0.97292	910.511	0.94938
						910.511	0.99419	910.511	0.98141	912.913	0.97292	911.712	0.94937
						911.712	0.99419	911.712	0.98141	914.114	0.97292	912.913	0.94937
						912.913	0.99418	912.913	0.9814	915.315	0.97292	914.114	0.94937
						914.114	0.99418	914.114	0.9814	916.517	0.97292	915.315	0.94937
						915.315	0.99418	915.315	0.9814	917.718	0.97292	916.517	0.94937
						916.517	0.99418	916.517	0.9814	918.919	0.97291	917.718	0.94937
						917.718	0.99418	917.718	0.98139	920.12	0.97291	918.919	0.94936
						918.919	0.99418	918.919	0.98139	921.321	0.97291	920.12	0.94936
						920.12	0.99418	920.12	0.98139	922.523	0.97291	921.321	0.94936
						921.321	0.99418	921.321	0.98139	923.724	0.97291	922.523	0.94936
						922.523	0.99418	922.523	0.98138	924.925	0.97291	923.724	0.94936
						923.724	0.99418	923.724	0.98138	926.126	0.97291	924.925	0.94936
						924.925	0.99418	924.925	0.98138	927.327	0.97291	926.126	0.94935
						926.126	0.99418	926.126	0.98138	928.529	0.97291	927.327	0.94935
						927.327	0.99418	927.327	0.98138	929.73	0.97291	928.529	0.94935
						928.529	0.99418	928.529	0.98137	930.931	0.97291	929.73	0.94935
						929.73	0.99418	929.73	0.98137	932.132	0.97291	930.931	0.94935
						930.931	0.99418	930.931	0.98137	933.333	0.97291	932.132	0.94935
						932.132	0.99418	932.132	0.98137	934.535	0.97291	933.333	0.94935
						933.333	0.99418	933.333	0.98136	935.736	0.97291	934.535	0.94934
						934.535	0.99418	934.535	0.98136	936.937	0.97291	935.736	0.94934
						935.736	0.99418	935.736	0.98136	938.138	0.97291	936.937	0.94934
						936.937	0.99418	936.937	0.98136	939.339	0.9729	938.138	0.94934
						938.138	0.99418	938.138	0.98136	940.541	0.9729	939.339	0.94934
						939.339	0.99418	939.339	0.98135	941.742	0.9729	940.541	0.94934
						940.541	0.99418	940.541	0.98135	942.943	0.9729	941.742	0.94933
						941.742	0.99418	941.742	0.98135	944.144	0.9729	942.943	0.94933
						942.943	0.99418	942.943	0.98135	945.345	0.9729	944.144	0.94933
						944.144	0.99417	944.144	0.98134	946.547	0.9729	945.345	0.94933
						945.345	0.99417	945.345	0.98134	947.748	0.9729	946.547	0.94933
						946.547	0.99417	946.547	0.98134	948.949	0.9729	947.748	0.94933
						947.748	0.99417	947.748	0.98134	950	0.9729	948.949	0.94933
						948.949	0.99417	948.949	0.98134	950.15	0.9729	950	0.94933
						950	0.99417	950	0.98133	951.351	0.9729	950.15	0.94932
						950.15	0.99417	950.15	0.98133	952.553	0.9729	951.351	0.94932
						951.351	0.99417	951.351	0.98133	953.754	0.9729	952.553	0.94932
						952.553	0.99417	952.553	0.98133	954.955	0.9729	953.754	0.94932
						953.754	0.99417	953.754	0.98133	956.156	0.9729	954.955	0.94932
						954.955	0.99417	954.955	0.98133	957.357	0.9729	956.156	0.94932
						956.156	0.99417	956.156	0.98132	958.559	0.9729	957.357	0.94932
						957.357	0.99417	957.357	0.98132	959.76	0.9729	958.559	0.94932
						958.559	0.99417	958.559	0.98132	960.961	0.9729	959.76	0.94931
						959.76	0.99417	959.76	0.98132	962.162	0.9729	960.961	0.94931
						960.961	0.99417	960.961	0.98132	963.363	0.97289	962.162	0.94931
						962.162	0.99417	962.162	0.98131	964.565	0.97289	963.363	0.94931
						963.363	0.99417	963.363	0.98131	965.766	0.97289	964.565	0.94931
						964.565	0.99417	964.565	0.98131	966.967	0.97289	965.766	0.94931
						965.766	0.99417	965.766	0.98131	968.168	0.97289	966.967	0.94931
						966.967	0.99417	966.967	0.98131	969.369	0.97289	968.168	0.94931
						968.168	0.99417	968.168	0.9813	970.571	0.97289	969.369	0.9493
						969.369	0.99417	969.369	0.9813	971.772	0.97289	970.571	0.9493
						970.571	0.99417	970.571	0.9813	972.973	0.97289	971.772	0.9493
						971.772	0.99417	971.772	0.9813	974.174	0.97289	972.973	0.9493
						972.973	0.99417	972.973	0.9813	975.375	0.97289	974.174	0.9493
						974.174	0.99417	974.174	0.98129	976.577	0.97289	975.375	0.9493
						975.375	0.99417	975.375	0.98129	977.778	0.97289	976.577	0.9493
						976.577	0.99417	976.577	0.98129	978.979	0.97289	977.778	0.9493
						977.778	0.99417	977.778	0.98129	980.18	0.97289	978.979	0.94929
						978.979	0.99417	978.979	0.98129	981.381	0.97289	980.18	0.94929
						980.18	0.99417	980.18	0.98129	982.583	0.97289	981.381	0.94929
						981.381	0.99416	981.381	0.98128	983.784	0.97289	982.583	0.94929
						982.583	0.99416	982.583	0.98128	984.985	0.97289	983.784	0.94929
						983.784	0.99416	983.784	0.98128	986.186	0.97289	984.985	0.94929
						984.985	0.99416	984.985	0.98128	987.387	0.97289	986.186	0.94929
						986.186	0.99416	986.186	0.98128	988.589	0.97289	987.387	0.94929
						987.387	0.99416	987.387	0.98127	989.79	0.97289	988.589	0.94929
						988.589	0.99416	988.589	0.98127	990.991	0.97288	989.79	0.94928
						989.79	0.99416	989.79	0.98127	992.192	0.97288	990.991	0.94928
						990.991	0.99416	990.991	0.98127	993.393	0.97288	992.192	0.94928
						992.192	0.99416	992.192	0.98127	994.595	0.97288	993.393	0.94928
						993.393	0.99416	993.393	0.98127	995.796	0.97288	994.595	0.94928
						994.595	0.99416	994.595	0.98126	996.997	0.97288	995.796	0.94928
						995.796	0.99416	995.796	0.98126	998.198	0.97288	996.997	0.94928
						996.997	0.99416	996.997	0.98126	999.399	0.97288	998.198	0.94928
						998.198	0.99416	998.198	0.98126	1000	0.97288	999.399	0.94928
						999.399	0.99416	999.399	0.98126	1000.6	0.97288	1000	0.94928
						1000	0.99416	1000	0.98126	1001.8	0.97288	1000.6	0.94927
						1000.6	0.99416	1000.6	0.98126	1003	0.97288	1001.8	0.94927
						1001.8	0.99416	1001.8	0.98125	1004.2	0.97288	1003	0.94927
						1003	0.99416	1003	0.98125	1005.41	0.97288	1004.2	0.94927
						1004.2	0.99416	1004.2	0.98125	1006.61	0.97288	1005.41	0.94927
						1005.41	0.99416	1005.41	0.98125	1007.81	0.97288	1006.61	0.94927
						1006.61	0.99416	1006.61	0.98125	1009.01	0.97288	1007.81	0.94927
						1007.81	0.99416	1007.81	0.98125	1010.21	0.97288	1009.01	0.94927
						1009.01	0.99416	1009.01	0.98124	1011.41	0.97288	1010.21	0.94927
						1010.21	0.99416	1010.21	0.98124	1012.61	0.97288	1011.41	0.94927
						1011.41	0.99416	1011.41	0.98124	1013.81	0.97288	1012.61	0.94926
						1012.61	0.99416	1012.61	0.98124	1015.02	0.97288	1013.81	0.94926
						1013.81	0.99416	1013.81	0.98124	1016.22	0.97288	1015.02	0.94926
						1015.02	0.99416	1015.02	0.98124	1017.42	0.97288	1016.22	0.94926
						1016.22	0.99416	1016.22	0.98123	1018.62	0.97288	1017.42	0.94926
						1017.42	0.99416	1017.42	0.98123	1019.82	0.97288	1018.62	0.94926
						1018.62	0.99416	1018.62	0.98123	1021.02	0.97288	1019.82	0.94926
						1019.82	0.99416	1019.82	0.98123	1022.22	0.97288	1021.02	0.94926
						1021.02	0.99416	1021.02	0.98123	1023.42	0.97288	1022.22	0.94926
						1022.22	0.99416	1022.22	0.98123	1024.62	0.97288	1023.42	0.94926
						1023.42	0.99416	1023.42	0.98122	1025.83	0.97287	1024.62	0.94926
						1024.62	0.99416	1024.62	0.98122	1027.03	0.97287	1025.83	0.94925
						1025.83	0.99415	1025.83	0.98122	1028.23	0.97287	1027.03	0.94925
						1027.03	0.99415	1027.03	0.98122	1029.43	0.97287	1028.23	0.94925
						1028.23	0.99415	1028.23	0.98122	1030.63	0.97287	1029.43	0.94925
						1029.43	0.99415	1029.43	0.98122	1031.83	0.97287	1030.63	0.94925
						1030.63	0.99415	1030.63	0.98122	1033.03	0.97287	1031.83	0.94925
						1031.83	0.99415	1031.83	0.98121	1034.23	0.97287	1033.03	0.94925
						1033.03	0.99415	1033.03	0.98121	1035.44	0.97287	1034.23	0.94925
						1034.23	0.99415	1034.23	0.98121	1036.64	0.97287	1035.44	0.94925
						1035.44	0.99415	1035.44	0.98121	1037.84	0.97287	1036.64	0.94925
						1036.64	0.99415	1036.64	0.98121	1039.04	0.97287	1037.84	0.94925
						1037.84	0.99415	1037.84	0.98121	1040.24	0.97287	1039.04	0.94925
						1039.04	0.99415	1039.04	0.9812	1041.44	0.97287	1040.24	0.94924
						1040.24	0.99415	1040.24	0.9812	1042.64	0.97287	1041.44	0.94924
						1041.44	0.99415	1041.44	0.9812	1043.84	0.97287	1042.64	0.94924
						1042.64	0.99415	1042.64	0.9812	1045.05	0.97287	1043.84	0.94924
						1043.84	0.99415	1043.84	0.9812	1046.25	0.97287	1045.05	0.94924
						1045.05	0.99415	1045.05	0.9812	1047.45	0.97287	1046.25	0.94924
						1046.25	0.99415	1046.25	0.9812	1048.65	0.97287	1047.45	0.94924
						1047.45	0.99415	1047.45	0.98119	1049.85	0.97287	1048.65	0.94924
						1048.65	0.99415	1048.65	0.98119	1050	0.97287	1049.85	0.94924
						1049.85	0.99415	1049.85	0.98119	1051.05	0.97287	1050	0.94924
						1050	0.99415	1050	0.98119	1052.25	0.97287	1051.05	0.94924
						1051.05	0.99415	1051.05	0.98119	1053.45	0.97287	1052.25	0.94924
						1052.25	0.99415	1052.25	0.98119	1054.65	0.97287	1053.45	0.94924
						1053.45	0.99415	1053.45	0.98119	1055.86	0.97287	1054.65	0.94924
						1054.65	0.99415	1054.65	0.98119	1057.06	0.97287	1055.86	0.94923
						1055.86	0.99415	1055.86	0.98119	1058.26	0.97287	1057.06	0.94923
						1057.06	0.99415	1057.06	0.98118	1059.46	0.97287	1058.26	0.94923
						1058.26	0.99415	1058.26	0.98118	1060.66	0.97287	1059.46	0.94923
						1059.46	0.99415	1059.46	0.98118	1061.86	0.97287	1060.66	0.94923
						1060.66	0.99415	1060.66	0.98118	1063.06	0.97287	1061.86	0.94923
						1061.86	0.99415	1061.86	0.98118	1064.26	0.97287	1063.06	0.94923
						1063.06	0.99415	1063.06	0.98118	1065.47	0.97287	1064.26	0.94923
						1064.26	0.99415	1064.26	0.98118	1066.67	0.97287	1065.47	0.94923
						1065.47	0.99415	1065.47	0.98117	1067.87	0.97287	1066.67	0.94923
						1066.67	0.99415	1066.67	0.98117	1069.07	0.97286	1067.87	0.94923
						1067.87	0.99415	1067.87	0.98117	1070.27	0.97286	1069.07	0.94923
						1069.07	0.99415	1069.07	0.98117	1071.47	0.97286	1070.27	0.94923
						1070.27	0.99415	1070.27	0.98117	1072.67	0.97286	1071.47	0.94923
						1071.47	0.99415	1071.47	0.98117	1073.87	0.97286	1072.67	0.94922
						1072.67	0.99415	1072.67	0.98117	1075.08	0.97286	1073.87	0.94922
						1073.87	0.99415	1073.87	0.98117	1076.28	0.97286	1075.08	0.94922
						1075.08	0.99415	1075.08	0.98116	1077.48	0.97286	1076.28	0.94922
						1076.28	0.99415	1076.28	0.98116	1078.68	0.97286	1077.48	0.94922
						1077.48	0.99415	1077.48	0.98116	1079.88	0.97286	1078.68	0.94922
						1078.68	0.99415	1078.68	0.98116	1081.08	0.97286	1079.88	0.94922
						1079.88	0.99415	1079.88	0.98116	1082.28	0.97286	1081.08	0.94922
						1081.08	0.99414	1081.08	0.98116	1083.48	0.97286	1082.28	0.94922
						1082.28	0.99414	1082.28	0.98116	1084.68	0.97286	1083.48	0.94922
						1083.48	0.99414	1083.48	0.98116	1085.89	0.97286	1084.68	0.94922
						1084.68	0.99414	1084.68	0.98115	1087.09	0.97286	1085.89	0.94922
						1085.89	0.99414	1085.89	0.98115	1088.29	0.97286	1087.09	0.94922
						1087.09	0.99414	1087.09	0.98115	1089.49	0.97286	1088.29	0.94922
						1088.29	0.99414	1088.29	0.98115	1090.69	0.97286	1089.49	0.94922
						1089.49	0.99414	1089.49	0.98115	1091.89	0.97286	1090.69	0.94922
						1090.69	0.99414	1090.69	0.98115	1093.09	0.97286	1091.89	0.94921
						1091.89	0.99414	1091.89	0.98115	1094.29	0.97286	1093.09	0.94921
						1093.09	0.99414	1093.09	0.98115	1095.5	0.97286	1094.29	0.94921
						1094.29	0.99414	1094.29	0.98114	1096.7	0.97286	1095.5	0.94921
						1095.5	0.99414	1095.5	0.98114	1097.9	0.97286	1096.7	0.94921
						1096.7	0.99414	1096.7	0.98114	1099.1	0.97286	1097.9	0.94921
						1097.9	0.99414	1097.9	0.98114	1100	0.97286	1099.1	0.94921
						1099.1	0.99414	1099.1	0.98114	1100.3	0.97286	1100	0.94921
						1100	0.99414	1100	0.98114	1101.5	0.97286	1100.3	0.94921
						1100.3	0.99414	1100.3	0.98114	1102.7	0.97286	1101.5	0.94921
						1101.5	0.99414	1101.5	0.98114	1103.9	0.97286	1102.7	0.94921
						1102.7	0.99414	1102.7	0.98114	1105.11	0.97286	1103.9	0.94921
						1103.9	0.99414	1103.9	0.98114	1106.31	0.97286	1105.11	0.94921
						1105.11	0.99414	1105.11	0.98113	1107.51	0.97286	1106.31	0.94921
						1106.31	0.99414	1106.31	0.98113	1108.71	0.97286	1107.51	0.94921
						1107.51	0.99414	1107.51	0.98113	1109.91	0.97286	1108.71	0.94921
						1108.71	0.99414	1108.71	0.98113	1111.11	0.97286	1109.91	0.94921
						1109.91	0.99414	1109.91	0.98113	1112.31	0.97286	1111.11	0.94921
						1111.11	0.99414	1111.11	0.98113	1113.51	0.97286	1112.31	0.94921
						1112.31	0.99414	1112.31	0.98113	1114.71	0.97286	1113.51	0.9492
						1113.51	0.99414	1113.51	0.98113	1115.92	0.97286	1114.71	0.9492
						1114.71	0.99414	1114.71	0.98113	1117.12	0.97286	1115.92	0.9492
						1115.92	0.99414	1115.92	0.98112	1118.32	0.97286	1117.12	0.9492
						1117.12	0.99414	1117.12	0.98112	1119.52	0.97286	1118.32	0.9492
						1118.32	0.99414	1118.32	0.98112	1120.72	0.97286	1119.52	0.9492
						1119.52	0.99414	1119.52	0.98112	1121.92	0.97286	1120.72	0.9492
						1120.72	0.99414	1120.72	0.98112	1123.12	0.97286	1121.92	0.9492
						1121.92	0.99414	1121.92	0.98112	1124.32	0.97286	1123.12	0.9492
						1123.12	0.99414	1123.12	0.98112	1125.53	0.97286	1124.32	0.9492
						1124.32	0.99414	1124.32	0.98112	1126.73	0.97286	1125.53	0.9492
						1125.53	0.99414	1125.53	0.98112	1127.93	0.97286	1126.73	0.9492
						1126.73	0.99414	1126.73	0.98111	1129.13	0.97285	1127.93	0.9492
						1127.93	0.99414	1127.93	0.98111	1130.33	0.97285	1129.13	0.9492
						1129.13	0.99414	1129.13	0.98111	1131.53	0.97285	1130.33	0.9492
						1130.33	0.99414	1130.33	0.98111	1132.73	0.97285	1131.53	0.9492
						1131.53	0.99414	1131.53	0.98111	1133.93	0.97285	1132.73	0.9492
						1132.73	0.99414	1132.73	0.98111	1135.14	0.97285	1133.93	0.9492
						1133.93	0.99414	1133.93	0.98111	1136.34	0.97285	1135.14	0.9492
						1135.14	0.99414	1135.14	0.98111	1137.54	0.97285	1136.34	0.9492
						1136.34	0.99414	1136.34	0.98111	1138.74	0.97285	1137.54	0.94919
						1137.54	0.99414	1137.54	0.98111	1139.94	0.97285	1138.74	0.94919
						1138.74	0.99414	1138.74	0.9811	1141.14	0.97285	1139.94	0.94919
						1139.94	0.99414	1139.94	0.9811	1142.34	0.97285	1141.14	0.94919
						1150	0.99414	1150	0.9811	1150	0.97285	1150	0.94919
						1200	0.99413	1200	0.98106	1200	0.97285	1200	0.94917

## Sheet: Fig 2b
Fig 2b					Fig 2b inset
Q2	"-ln(I/I0)"	error			Fluence (mJ/cm2)	atomic mean squared displacement (A2)	error
3.8	0.00473	0.00269			1.5	0.0021	0.00031429
9.6	0.01161	0.00205			2.1	0.0028	0.00031
13.1	0.0157	0.00356			3.1	0.004	0.000509
22.2	0.01522	0.00683
29.3	0.01753	0.00606
41.2	0.0314	0.01279
66.1	0.04312	0.0313

## Sheet: Fig 2c
r (A)	Delta_G(r,t)						r (A)	MD simulation
	600-1200 ps	150-400 ps	70-150 ps	0-70 ps	before t0
0.1	0.00393	0.00176	0.00514	0.00413	-0.000872401		0.01	0
0.11	0.00419	0.00188	0.00551	0.00444	-0.000943763		0.03	0
0.12	0.00443	0.00198	0.00585	0.00471	-0.00101		0.05	0
0.13	0.00464	0.00206	0.00614	0.00496	-0.00107		0.07	0
0.14	0.0048	0.00213	0.00639	0.00517	-0.00113		0.09	0
0.15	0.00493	0.00218	0.00659	0.00535	-0.00118		0.11	0
0.16	0.00502	0.00221	0.00675	0.00549	-0.00123		0.13	0
0.17	0.00507	0.00222	0.00687	0.0056	-0.00127		0.15	0
0.18	0.00509	0.00221	0.00693	0.00567	-0.00131		0.17	0
0.19	0.00506	0.00219	0.00695	0.00571	-0.00134		0.19	0
0.2	0.00499	0.00214	0.00692	0.00571	-0.00136		0.21	0
0.21	0.00488	0.00208	0.00684	0.00567	-0.00138		0.23	0
0.22	0.00473	0.002	0.00671	0.0056	-0.00139		0.25	0
0.23	0.00455	0.0019	0.00654	0.00549	-0.00139		0.27	0
0.24	0.00433	0.00178	0.00632	0.00534	-0.00139		0.29	0
0.25	0.00407	0.00164	0.00606	0.00516	-0.00139		0.31	0
0.26	0.00379	0.00149	0.00576	0.00495	-0.00137		0.33	0
0.27	0.00347	0.00133	0.00542	0.0047	-0.00135		0.35	0
0.28	0.00312	0.00115	0.00504	0.00443	-0.00133		0.37	0
0.29	0.00274	0.000960317	0.00462	0.00413	-0.0013		0.39	0
0.3	0.00234	0.000758849	0.00418	0.0038	-0.00126		0.41	0
0.31	0.00193	0.000547813	0.0037	0.00345	-0.00122		0.43	0
0.32	0.00149	0.000328689	0.0032	0.00308	-0.00117		0.45	0
0.33	0.00104	0.000103017	0.00268	0.00269	-0.00112		0.47	0
0.34	0.000576492	-0.000127613	0.00214	0.00228	-0.00106		0.49	0
0.35	0.000106615	-0.000361571	0.00159	0.00186	-0.000998592		0.51	0
0.36	-0.000367621	-0.000597203	0.00102	0.00143	-0.00093235		0.53	0
0.37	-0.000842752	-0.00083284	0.000449792	0.000996284	-0.000862138		0.55	0
0.38	-0.00132	-0.00107	-0.000125161	0.000554317	-0.000788264		0.57	0
0.39	-0.00178	-0.0013	-0.000699057	0.000110643	-0.000711049		0.59	0
0.4	-0.00224	-0.00152	-0.00127	-0.000331806	-0.000630824		0.61	0
0.41	-0.00268	-0.00174	-0.00183	-0.000770119	-0.000547927		0.63	0
0.42	-0.00311	-0.00195	-0.00238	-0.0012	-0.000462704		0.65	0
0.43	-0.00352	-0.00215	-0.00291	-0.00162	-0.000375506		0.67	0
0.44	-0.00391	-0.00235	-0.00342	-0.00203	-0.000286688		0.69	0
0.45	-0.00427	-0.00252	-0.00391	-0.00243	-0.000196606		0.71	0
0.46	-0.0046	-0.00269	-0.00437	-0.0028	-0.000105613		0.73	0
0.47	-0.00491	-0.00284	-0.0048	-0.00316	-1.40662e-05		0.75	0
0.48	-0.00518	-0.00297	-0.0052	-0.00349	7.76852e-05		0.77	0
0.49	-0.00542	-0.00309	-0.00556	-0.0038	0.000169295		0.79	0
0.5	-0.00562	-0.00319	-0.00589	-0.00408	0.000260422		0.81	0
0.51	-0.00578	-0.00327	-0.00617	-0.00434	0.000350734		0.83	0
0.52	-0.00591	-0.00333	-0.00642	-0.00456	0.000439908		0.85	0
0.53	-0.00599	-0.00338	-0.00662	-0.00476	0.000527628		0.87	0
0.54	-0.00604	-0.0034	-0.00678	-0.00492	0.000613591		0.89	0
0.55	-0.00604	-0.0034	-0.00689	-0.00505	0.000697507		0.91	0
0.56	-0.006	-0.00339	-0.00696	-0.00514	0.000779095		0.93	0
0.57	-0.00593	-0.00335	-0.00698	-0.0052	0.00085809		0.95	0
0.58	-0.00581	-0.0033	-0.00695	-0.00523	0.000934242		0.97	0
0.59	-0.00565	-0.00323	-0.00688	-0.00522	0.00101		0.99	0
0.6	-0.00546	-0.00314	-0.00677	-0.00518	0.00108		1.01	0
0.61	-0.00523	-0.00303	-0.00661	-0.0051	0.00114		1.03	0
0.62	-0.00496	-0.0029	-0.00641	-0.005	0.00121		1.05	0
0.63	-0.00466	-0.00276	-0.00617	-0.00486	0.00126		1.07	0
0.64	-0.00433	-0.0026	-0.00589	-0.00469	0.00132		1.09	0
0.65	-0.00397	-0.00243	-0.00557	-0.00449	0.00137		1.11	0
0.66	-0.00358	-0.00225	-0.00522	-0.00426	0.00142		1.13	0
0.67	-0.00317	-0.00206	-0.00483	-0.00401	0.00146		1.15	0
0.68	-0.00274	-0.00185	-0.00442	-0.00373	0.00149		1.17	0
0.69	-0.00229	-0.00164	-0.00398	-0.00343	0.00153		1.19	0
0.7	-0.00183	-0.00142	-0.00352	-0.00311	0.00156		1.21	0
0.71	-0.00136	-0.0012	-0.00304	-0.00278	0.00158		1.23	0
0.72	-0.000877175	-0.000968131	-0.00254	-0.00243	0.0016		1.25	0
0.73	-0.000391002	-0.000736392	-0.00204	-0.00206	0.00161		1.27	0
0.74	9.64374e-05	-0.000503596	-0.00152	-0.00169	0.00162		1.29	0
0.75	0.000581783	-0.000271261	-0.000997106	-0.00131	0.00162		1.31	0
0.76	0.00106	-4.08847e-05	-0.000473737	-0.000922827	0.00162		1.33	0
0.77	0.00153	0.000186069	4.72139e-05	-0.00053524	0.00162		1.35	0
0.78	0.00199	0.000408179	0.000562094	-0.000148417	0.00161		1.37	0
0.79	0.00244	0.000624076	0.00107	0.000234967	0.00159		1.39	0
0.8	0.00286	0.000832454	0.00156	0.000612282	0.00158		1.41	0
0.81	0.00327	0.00103	0.00203	0.000980949	0.00155		1.43	0
0.82	0.00365	0.00122	0.00249	0.00134	0.00152		1.45	0
0.83	0.00401	0.0014	0.00292	0.00168	0.00149		1.47	0
0.84	0.00433	0.00157	0.00333	0.00201	0.00145		1.49	0
0.85	0.00463	0.00172	0.00371	0.00232	0.00141		1.51	0
0.86	0.0049	0.00186	0.00406	0.00261	0.00137		1.53	0
0.87	0.00513	0.00199	0.00437	0.00288	0.00132		1.55	0
0.88	0.00532	0.0021	0.00465	0.00312	0.00127		1.57	0
0.89	0.00548	0.0022	0.00489	0.00334	0.00121		1.59	0
0.9	0.00561	0.00228	0.00509	0.00353	0.00115		1.61	0
0.91	0.00569	0.00234	0.00525	0.0037	0.00109		1.63	0
0.92	0.00574	0.00239	0.00537	0.00383	0.00102		1.65	0
0.93	0.00575	0.00243	0.00546	0.00394	0.000950287		1.67	0
0.94	0.00572	0.00245	0.00549	0.00402	0.000877276		1.69	0
0.95	0.00566	0.00245	0.00549	0.00406	0.000801419		1.71	0
0.96	0.00556	0.00244	0.00544	0.00408	0.00072288		1.73	0
0.97	0.00542	0.00242	0.00536	0.00406	0.000641832		1.75	0
0.98	0.00525	0.00238	0.00523	0.00402	0.000558451		1.77	0
0.99	0.00505	0.00233	0.00507	0.00394	0.000472921		1.79	0
1	0.00482	0.00227	0.00486	0.00384	0.00038543		1.81	0
1.01	0.00456	0.00219	0.00463	0.00371	0.000296175		1.83	0
1.02	0.00428	0.00211	0.00435	0.00355	0.000205356		1.85	0
1.03	0.00397	0.00202	0.00405	0.00336	0.000113181		1.87	0
1.04	0.00363	0.00192	0.00371	0.00315	1.98653e-05		1.89	0
1.05	0.00328	0.00181	0.00335	0.00292	-7.43713e-05		1.91	0
1.06	0.00292	0.0017	0.00297	0.00267	-0.000169302		1.93	0
1.07	0.00254	0.00159	0.00256	0.00239	-0.000264693		1.95	0
1.08	0.00215	0.00147	0.00213	0.0021	-0.000360305		1.97	-2.93658e-09
1.09	0.00176	0.00135	0.00169	0.0018	-0.000455892		1.99	-8.49582e-09
1.1	0.00136	0.00123	0.00124	0.00148	-0.000551204		2.01	3.4818e-08
1.11	0.000956991	0.0011	0.000779408	0.00116	-0.000645982		2.03	5.72805e-07
1.12	0.000558808	0.000985126	0.000313026	0.000820809	-0.000739965		2.05	3.62076e-06
1.13	0.00016569	0.000868648	-0.000155245	0.00047953	-0.000832885		2.07	1.76661e-05
1.14	-0.000219456	0.00075604	-0.00062203	0.000134929	-0.00092447		2.09	6.99598e-05
1.15	-0.000593803	0.000648322	-0.00108	-0.000210576	-0.00101		2.11	0.000227929
1.16	-0.000954632	0.000546452	-0.00154	-0.000554572	-0.0011		2.13	0.000622888
1.17	-0.0013	0.000451318	-0.00198	-0.000894672	-0.00119		2.15	0.00145
1.18	-0.00163	0.000363731	-0.00241	-0.00123	-0.00127		2.17	0.00292
1.19	-0.00193	0.000284418	-0.00282	-0.00155	-0.00135		2.19	0.00516
1.2	-0.00221	0.00021402	-0.00321	-0.00187	-0.00143		2.21	0.00806
1.21	-0.00247	0.000153084	-0.00358	-0.00217	-0.0015		2.23	0.01114
1.22	-0.0027	0.00010206	-0.00392	-0.00246	-0.00158		2.25	0.01365
1.23	-0.0029	6.13023e-05	-0.00423	-0.00273	-0.00164		2.27	0.01477
1.24	-0.00308	3.10607e-05	-0.00451	-0.00298	-0.00171		2.29	0.01387
1.25	-0.00322	1.14848e-05	-0.00477	-0.00321	-0.00176		2.31	0.01075
1.26	-0.00333	2.62229e-06	-0.00498	-0.00342	-0.00182		2.33	0.00573
1.27	-0.00341	4.41959e-06	-0.00517	-0.00361	-0.00187		2.35	-0.000374567
1.28	-0.00346	1.67239e-05	-0.00531	-0.00377	-0.00191		2.37	-0.00657
1.29	-0.00347	3.92858e-05	-0.00542	-0.0039	-0.00195		2.39	-0.01205
1.3	-0.00345	7.17625e-05	-0.00549	-0.00401	-0.00198		2.41	-0.01625
1.31	-0.0034	0.000113722	-0.00552	-0.0041	-0.00201		2.43	-0.01895
1.32	-0.00332	0.00016465	-0.00552	-0.00416	-0.00203		2.45	-0.02024
1.33	-0.00321	0.000223951	-0.00547	-0.00418	-0.00204		2.47	-0.02048
1.34	-0.00307	0.000290961	-0.00539	-0.00419	-0.00205		2.49	-0.02017
1.35	-0.0029	0.000364949	-0.00527	-0.00416	-0.00205		2.51	-0.01985
1.36	-0.00271	0.000445129	-0.00511	-0.00411	-0.00205		2.53	-0.01993
1.37	-0.00249	0.000530663	-0.00492	-0.00403	-0.00204		2.55	-0.02057
1.38	-0.00225	0.000620674	-0.0047	-0.00392	-0.00202		2.57	-0.02151
1.39	-0.00198	0.000714254	-0.00444	-0.00379	-0.00199		2.59	-0.02211
1.4	-0.0017	0.000810472	-0.00415	-0.00364	-0.00196		2.61	-0.02159
1.41	-0.0014	0.00090838	-0.00383	-0.00346	-0.00192		2.63	-0.01936
1.42	-0.00108	0.00101	-0.00349	-0.00326	-0.00188		2.65	-0.01515
1.43	-0.000754918	0.00111	-0.00312	-0.00304	-0.00182		2.67	-0.00928
1.44	-0.000417681	0.0012	-0.00273	-0.0028	-0.00177		2.69	-0.00255
1.45	-7.30957e-05	0.0013	-0.00232	-0.00254	-0.0017		2.71	0.00407
1.46	0.00027634	0.00139	-0.00189	-0.00227	-0.00163		2.73	0.00983
1.47	0.000628128	0.00148	-0.00145	-0.00199	-0.00155		2.75	0.01418
1.48	0.00097979	0.00156	-0.001	-0.00169	-0.00147		2.77	0.0169
1.49	0.00133	0.00164	-0.000542324	-0.00139	-0.00138		2.79	0.01805
1.5	0.00167	0.00171	-7.84935e-05	-0.00107	-0.00128		2.81	0.01788
1.51	0.00201	0.00178	0.00038761	-0.000752353	-0.00118		2.83	0.0167
1.52	0.00234	0.00184	0.000853115	-0.000429533	-0.00108		2.85	0.01483
1.53	0.00265	0.00189	0.00132	-0.000105303	-0.000969917		2.87	0.01257
1.54	0.00296	0.00194	0.00177	0.000218271	-0.000856633		2.89	0.01018
1.55	0.00324	0.00197	0.00222	0.000539155	-0.000739656		2.91	0.00788
1.56	0.00351	0.002	0.00265	0.000855349	-0.000619408		2.93	0.00579
1.57	0.00376	0.00202	0.00308	0.00116	-0.000496329		2.95	0.00396
1.58	0.00399	0.00203	0.00348	0.00147	-0.000370878		2.97	0.00239
1.59	0.0042	0.00203	0.00387	0.00176	-0.000243533		2.99	0.00106
1.6	0.00439	0.00202	0.00423	0.00204	-0.000114785		3.01	-6.2846e-05
1.61	0.00456	0.00201	0.00458	0.0023	1.48631e-05		3.03	-0.000997017
1.62	0.0047	0.00198	0.0049	0.00255	0.000144897		3.05	-0.00177
1.63	0.00481	0.00195	0.00519	0.00278	0.000274796		3.07	-0.0024
1.64	0.0049	0.00192	0.00546	0.003	0.000404032		3.09	-0.00292
1.65	0.00497	0.00187	0.00569	0.0032	0.000532078		3.11	-0.00337
1.66	0.00502	0.00182	0.0059	0.00337	0.000658404		3.13	-0.00377
1.67	0.00503	0.00177	0.00608	0.00353	0.000782486		3.15	-0.00415
1.68	0.00503	0.00171	0.00623	0.00366	0.000903804		3.17	-0.00449
1.69	0.005	0.00165	0.00635	0.00378	0.00102		3.19	-0.0048
1.7	0.00495	0.00159	0.00644	0.00387	0.00114		3.21	-0.00507
1.71	0.00488	0.00152	0.00649	0.00394	0.00125		3.23	-0.00532
1.72	0.00479	0.00145	0.00652	0.00398	0.00135		3.25	-0.00553
1.73	0.00468	0.00139	0.00652	0.004	0.00145		3.27	-0.00572
1.74	0.00455	0.00132	0.00649	0.004	0.00155		3.29	-0.00587
1.75	0.00441	0.00126	0.00643	0.00398	0.00163		3.31	-0.00601
1.76	0.00425	0.00119	0.00634	0.00394	0.00172		3.33	-0.00616
1.77	0.00408	0.00113	0.00623	0.00388	0.00179		3.35	-0.00632
1.78	0.0039	0.00108	0.00609	0.00379	0.00186		3.37	-0.00649
1.79	0.0037	0.00102	0.00593	0.00369	0.00192		3.39	-0.00664
1.8	0.0035	0.000976448	0.00575	0.00357	0.00198		3.41	-0.0068
1.81	0.00329	0.000934794	0.00554	0.00343	0.00202		3.43	-0.00697
1.82	0.00308	0.000899074	0.00532	0.00328	0.00206		3.45	-0.00715
1.83	0.00286	0.00086966	0.00509	0.00311	0.00209		3.47	-0.00733
1.84	0.00264	0.000846832	0.00484	0.00293	0.00211		3.49	-0.00749
1.85	0.00242	0.000830776	0.00457	0.00273	0.00212		3.51	-0.00763
1.86	0.0022	0.000821576	0.0043	0.00253	0.00213		3.53	-0.00775
1.87	0.00198	0.000819214	0.00402	0.00231	0.00213		3.55	-0.00782
1.88	0.00177	0.000823564	0.00373	0.00209	0.00212		3.57	-0.00781
1.89	0.00155	0.000834392	0.00343	0.00187	0.0021		3.59	-0.00768
1.9	0.00135	0.000851355	0.00314	0.00163	0.00207		3.61	-0.00738
1.91	0.00114	0.000874003	0.00284	0.0014	0.00204		3.63	-0.00687
1.92	0.000947524	0.000901775	0.00254	0.00116	0.00199		3.65	-0.00608
1.93	0.000757836	0.000934009	0.00225	0.000928636	0.00195		3.67	-0.00503
1.94	0.000574827	0.000969938	0.00195	0.000694429	0.00189		3.69	-0.00374
1.95	0.00039862	0.00101	0.00167	0.00046308	0.00183		3.71	-0.00224
1.96	0.00022918	0.00105	0.00139	0.000235911	0.00176		3.73	-0.000580312
1.97	6.63196e-05	0.00109	0.00111	1.41727e-05	0.00169		3.75	0.00119
1.98	-9.03014e-05	0.00113	0.000847978	-0.000200958	0.00161		3.77	0.00292
1.99	-0.00024117	0.00117	0.00059274	-0.000408387	0.00153		3.79	0.0044
2	-0.000386915	0.00121	0.000347675	-0.00060711	0.00144		3.81	0.00543
2.01	-0.000528297	0.00124	0.000113393	-0.000796219	0.00135		3.83	0.00589
2.02	-0.000666202	0.00127	-0.000109642	-0.000974903	0.00126		3.85	0.00568
2.03	-0.000801629	0.00129	-0.000321115	-0.00114	0.00116		3.87	0.0047
2.04	-0.000935679	0.0013	-0.000520855	-0.0013	0.00106		3.89	0.00288
2.05	-0.00107	0.00131	-0.000708835	-0.00144	0.000962664		3.91	0.000218293
2.06	-0.0012	0.0013	-0.000885168	-0.00157	0.000861908		3.93	-0.00319
2.07	-0.00134	0.00128	-0.00105	-0.00169	0.000760777		3.95	-0.00716
2.08	-0.00148	0.00125	-0.0012	-0.0018	0.000659821		3.97	-0.01149
2.09	-0.00163	0.0012	-0.00135	-0.00189	0.000559581		3.99	-0.01596
2.1	-0.00178	0.00114	-0.00148	-0.00197	0.000460585		4.01	-0.02033
2.11	-0.00194	0.00106	-0.00161	-0.00203	0.000363348		4.03	-0.02428
2.12	-0.00211	0.000959835	-0.00172	-0.00209	0.000268366		4.05	-0.02753
2.13	-0.00229	0.000842869	-0.00183	-0.00213	0.000176112		4.07	-0.02996
2.14	-0.00249	0.000706209	-0.00193	-0.00216	8.7035e-05		4.09	-0.0315
2.15	-0.00269	0.000549175	-0.00203	-0.00218	1.55652e-06		4.11	-0.0321
2.16	-0.00291	0.000371223	-0.00212	-0.00218	-7.99326e-05		4.13	-0.03165
2.17	-0.00315	0.000171951	-0.00221	-0.00218	-0.000157075		4.15	-0.03007
2.18	-0.0034	-4.88894e-05	-0.00229	-0.00217	-0.000229547		4.17	-0.02739
2.19	-0.00367	-0.000291385	-0.00238	-0.00215	-0.000297064		4.19	-0.0237
2.2	-0.00395	-0.000555458	-0.00246	-0.00212	-0.000359381		4.21	-0.01914
2.21	-0.00425	-0.000840858	-0.00255	-0.00208	-0.000416291		4.23	-0.01385
2.22	-0.00457	-0.00115	-0.00263	-0.00204	-0.000467632		4.25	-0.00801
2.23	-0.00491	-0.00147	-0.00272	-0.002	-0.000513284		4.27	-0.00186
2.24	-0.00527	-0.00182	-0.00282	-0.00195	-0.00055317		4.29	0.0043
2.25	-0.00564	-0.00218	-0.00291	-0.00189	-0.000587257		4.31	0.01018
2.26	-0.00603	-0.00257	-0.00302	-0.00184	-0.000615558		4.33	0.01554
2.27	-0.00644	-0.00296	-0.00313	-0.00178	-0.000638128		4.35	0.02016
2.28	-0.00686	-0.00338	-0.00324	-0.00172	-0.000655067		4.37	0.02376
2.29	-0.00729	-0.0038	-0.00336	-0.00167	-0.000666515		4.39	0.02612
2.3	-0.00774	-0.00424	-0.00349	-0.00161	-0.000672655		4.41	0.02716
2.31	-0.00819	-0.00469	-0.00363	-0.00155	-0.000673711		4.43	0.02693
2.32	-0.00866	-0.00514	-0.00378	-0.0015	-0.000669942		4.45	0.02553
2.33	-0.00913	-0.0056	-0.00393	-0.00145	-0.000661646		4.47	0.02306
2.34	-0.00961	-0.00606	-0.00409	-0.00141	-0.000649151		4.49	0.01965
2.35	-0.01008	-0.00652	-0.00425	-0.00137	-0.000632821		4.51	0.01547
2.36	-0.01056	-0.00698	-0.00442	-0.00133	-0.000613043		4.53	0.01071
2.37	-0.01103	-0.00743	-0.0046	-0.0013	-0.000590233		4.55	0.00562
2.38	-0.0115	-0.00788	-0.00478	-0.00128	-0.000564826		4.57	0.00041824
2.39	-0.01196	-0.00831	-0.00497	-0.00126	-0.000537279		4.59	-0.00475
2.4	-0.01241	-0.00873	-0.00516	-0.00125	-0.00050806		4.61	-0.00976
2.41	-0.01284	-0.00914	-0.00535	-0.00124	-0.000477651		4.63	-0.01449
2.42	-0.01325	-0.00953	-0.00554	-0.00124	-0.000446539		4.65	-0.01882
2.43	-0.01364	-0.0099	-0.00574	-0.00124	-0.000415218		4.67	-0.02266
2.44	-0.01401	-0.01024	-0.00593	-0.00125	-0.000384178		4.69	-0.02591
2.45	-0.01435	-0.01056	-0.00611	-0.00127	-0.000353905		4.71	-0.02851
2.46	-0.01466	-0.01085	-0.00629	-0.00129	-0.00032488		4.73	-0.03043
2.47	-0.01493	-0.0111	-0.00647	-0.00131	-0.000297567		4.75	-0.03162
2.48	-0.01517	-0.01133	-0.00663	-0.00134	-0.000272416		4.77	-0.03205
2.49	-0.01537	-0.01152	-0.00679	-0.00137	-0.000249859		4.79	-0.03166
2.5	-0.01553	-0.01168	-0.00694	-0.00141	-0.000230301		4.81	-0.03045
2.51	-0.01564	-0.01179	-0.00707	-0.00144	-0.000214122		4.83	-0.02845
2.52	-0.01571	-0.01187	-0.00719	-0.00148	-0.000201671		4.85	-0.02572
2.53	-0.01573	-0.0119	-0.00729	-0.00152	-0.000193263		4.87	-0.0223
2.54	-0.0157	-0.01189	-0.00738	-0.00157	-0.000189178		4.89	-0.01825
2.55	-0.01562	-0.01184	-0.00744	-0.00161	-0.000189655		4.91	-0.01368
2.56	-0.01549	-0.01175	-0.00749	-0.00165	-0.000194894		4.93	-0.00868
2.57	-0.01531	-0.01161	-0.00751	-0.00168	-0.000205049		4.95	-0.00338
2.58	-0.01507	-0.01143	-0.00751	-0.00172	-0.00022023		4.97	0.00207
2.59	-0.01478	-0.01121	-0.00749	-0.00175	-0.000240501		4.99	0.00745
2.6	-0.01443	-0.01094	-0.00744	-0.00178	-0.000265877		5.01	0.01259
2.61	-0.01403	-0.01064	-0.00737	-0.0018	-0.000296324		5.03	0.01735
2.62	-0.01358	-0.01029	-0.00728	-0.00182	-0.000331761		5.05	0.0216
2.63	-0.01308	-0.0099	-0.00715	-0.00183	-0.000372055		5.07	0.02523
2.64	-0.01253	-0.00947	-0.007	-0.00184	-0.000417027		5.09	0.02816
2.65	-0.01192	-0.00901	-0.00683	-0.00184	-0.000466448		5.11	0.03033
2.66	-0.01128	-0.00851	-0.00663	-0.00183	-0.000520044		5.13	0.03168
2.67	-0.01058	-0.00798	-0.0064	-0.00181	-0.000577492		5.15	0.03222
2.68	-0.00985	-0.00743	-0.00615	-0.00178	-0.00063843		5.17	0.03201
2.69	-0.00908	-0.00684	-0.00587	-0.00175	-0.00070245		5.19	0.0311
2.7	-0.00828	-0.00624	-0.00557	-0.00171	-0.000769107		5.21	0.02958
2.71	-0.00744	-0.00561	-0.00525	-0.00166	-0.000837918		5.23	0.02749
2.72	-0.00657	-0.00496	-0.0049	-0.0016	-0.00090837		5.25	0.02493
2.73	-0.00569	-0.0043	-0.00454	-0.00153	-0.000979915		5.27	0.02206
2.74	-0.00478	-0.00364	-0.00416	-0.00145	-0.00105		5.29	0.01899
2.75	-0.00385	-0.00296	-0.00376	-0.00137	-0.00112		5.31	0.01587
2.76	-0.00292	-0.00228	-0.00334	-0.00127	-0.0012		5.33	0.01286
2.77	-0.00198	-0.0016	-0.00292	-0.00117	-0.00127		5.35	0.01008
2.78	-0.00104	-0.000928351	-0.00248	-0.00106	-0.00133		5.37	0.00762
2.79	-9.55613e-05	-0.000262259	-0.00203	-0.000942784	-0.0014		5.39	0.00553
2.8	0.000836751	0.000392272	-0.00158	-0.000819798	-0.00146		5.41	0.00385
2.81	0.00176	0.00103	-0.00113	-0.000690948	-0.00152		5.43	0.00259
2.82	0.00266	0.00165	-0.000671448	-0.000556888	-0.00157		5.45	0.00174
2.83	0.00354	0.00225	-0.00021659	-0.000418319	-0.00162		5.47	0.00128
2.84	0.0044	0.00283	0.00023454	-0.000275987	-0.00167		5.49	0.00117
2.85	0.00523	0.00337	0.000679463	-0.000130674	-0.0017		5.51	0.00131
2.86	0.00602	0.00388	0.00112	1.68078e-05	-0.00173		5.53	0.00162
2.87	0.00678	0.00437	0.00154	0.000165624	-0.00175		5.55	0.00204
2.88	0.00749	0.00481	0.00195	0.000314923	-0.00177		5.57	0.0025
2.89	0.00816	0.00522	0.00235	0.000463847	-0.00178		5.59	0.00288
2.9	0.00879	0.00558	0.00273	0.000611537	-0.00177		5.61	0.00309
2.91	0.00936	0.00591	0.00309	0.00075714	-0.00176		5.63	0.0031
2.92	0.00989	0.00619	0.00342	0.000899817	-0.00174		5.65	0.00287
2.93	0.01036	0.00642	0.00373	0.00104	-0.00171		5.67	0.00237
2.94	0.01077	0.00662	0.00402	0.00117	-0.00167		5.69	0.00157
2.95	0.01113	0.00676	0.00428	0.0013	-0.00162		5.71	0.000452737
2.96	0.01143	0.00687	0.00452	0.00143	-0.00157		5.73	-0.000932213
2.97	0.01167	0.00692	0.00472	0.00154	-0.0015		5.75	-0.00249
2.98	0.01186	0.00694	0.00489	0.00165	-0.00142		5.77	-0.00413
2.99	0.01199	0.00691	0.00504	0.00175	-0.00133		5.79	-0.0058
3	0.01206	0.00683	0.00515	0.00185	-0.00123		5.81	-0.00745
3.01	0.01209	0.00672	0.00523	0.00193	-0.00113		5.83	-0.00898
3.02	0.01206	0.00657	0.00528	0.00201	-0.00101		5.85	-0.01032
3.03	0.01198	0.00639	0.0053	0.00207	-0.000886229		5.87	-0.01145
3.04	0.01185	0.00617	0.00529	0.00213	-0.000754342		5.89	-0.01237
3.05	0.01168	0.00592	0.00525	0.00218	-0.000615027		5.91	-0.01307
3.06	0.01147	0.00564	0.00519	0.00221	-0.000468861		5.93	-0.0135
3.07	0.01122	0.00534	0.00509	0.00224	-0.000316479		5.95	-0.01366
3.08	0.01095	0.00503	0.00497	0.00226	-0.000158566		5.97	-0.0136
3.09	0.01064	0.00469	0.00483	0.00227	4.1454e-06		5.99	-0.01339
3.1	0.01031	0.00434	0.00467	0.00227	0.000170876		6.01	-0.01305
3.11	0.00997	0.00399	0.00449	0.00227	0.000340808		6.03	-0.01266
3.12	0.00961	0.00363	0.00428	0.00225	0.000513085		6.05	-0.01231
3.13	0.00924	0.00327	0.00407	0.00223	0.000686824		6.07	-0.01214
3.14	0.00887	0.00292	0.00384	0.0022	0.000861111		6.09	-0.01226
3.15	0.00851	0.00257	0.00361	0.00217	0.00104		6.11	-0.01274
3.16	0.00815	0.00224	0.00336	0.00213	0.00121		6.13	-0.01357
3.17	0.00781	0.00193	0.00312	0.00208	0.00138		6.15	-0.0147
3.18	0.00749	0.00164	0.00287	0.00204	0.00154		6.17	-0.01609
3.19	0.00719	0.00138	0.00263	0.00199	0.00171		6.19	-0.01766
3.2	0.00692	0.00114	0.00239	0.00194	0.00187		6.21	-0.01934
3.21	0.00669	0.000946799	0.00216	0.00188	0.00202		6.23	-0.02099
3.22	0.0065	0.000786823	0.00194	0.00183	0.00216		6.25	-0.02247
3.23	0.00635	0.000668291	0.00173	0.00178	0.0023		6.27	-0.02365
3.24	0.00625	0.000594326	0.00154	0.00173	0.00243		6.29	-0.02439
3.25	0.0062	0.000567754	0.00138	0.00168	0.00254		6.31	-0.02458
3.26	0.0062	0.00059108	0.00123	0.00164	0.00265		6.33	-0.02421
3.27	0.00627	0.000666467	0.00111	0.0016	0.00275		6.35	-0.02331
3.28	0.0064	0.000795708	0.00102	0.00157	0.00284		6.37	-0.02189
3.29	0.00659	0.000980212	0.000957005	0.00154	0.00291		6.39	-0.01997
3.3	0.00684	0.00122	0.000925679	0.00152	0.00297		6.41	-0.01758
3.31	0.00716	0.00152	0.000927452	0.00151	0.00301		6.43	-0.01477
3.32	0.00755	0.00187	0.000963743	0.00151	0.00305		6.45	-0.01166
3.33	0.008	0.00228	0.00104	0.00151	0.00307		6.47	-0.0084
3.34	0.00852	0.00275	0.00114	0.00153	0.00307		6.49	-0.0051
3.35	0.00911	0.00327	0.00129	0.00155	0.00306		6.51	-0.00189
3.36	0.00975	0.00385	0.00147	0.00159	0.00304		6.53	0.00108
3.37	0.01046	0.00448	0.00169	0.00163	0.003		6.55	0.00373
3.38	0.01122	0.00515	0.00195	0.00168	0.00294		6.57	0.00597
3.39	0.01204	0.00587	0.00225	0.00175	0.00287		6.59	0.00771
3.4	0.0129	0.00664	0.00258	0.00182	0.00279		6.61	0.00884
3.41	0.01381	0.00744	0.00294	0.0019	0.00269		6.63	0.00929
3.42	0.01476	0.00827	0.00334	0.002	0.00258		6.65	0.00901
3.43	0.01575	0.00914	0.00376	0.0021	0.00246		6.67	0.00806
3.44	0.01676	0.01003	0.00422	0.00221	0.00232		6.69	0.0065
3.45	0.0178	0.01094	0.0047	0.00232	0.00217		6.71	0.0044
3.46	0.01885	0.01187	0.00521	0.00245	0.00201		6.73	0.00184
3.47	0.01991	0.0128	0.00574	0.00258	0.00184		6.75	-0.0011
3.48	0.02097	0.01374	0.00628	0.00271	0.00166		6.77	-0.0043
3.49	0.02202	0.01468	0.00684	0.00285	0.00147		6.79	-0.0077
3.5	0.02305	0.0156	0.00741	0.00299	0.00127		6.81	-0.01125
3.51	0.02406	0.01651	0.00798	0.00314	0.00107		6.83	-0.01498
3.52	0.02504	0.0174	0.00856	0.00328	0.000855879		6.85	-0.01886
3.53	0.02598	0.01826	0.00913	0.00343	0.000640368		6.87	-0.02279
3.54	0.02687	0.01908	0.0097	0.00357	0.000421026		6.89	-0.02673
3.55	0.0277	0.01987	0.01026	0.00371	0.000198969		6.91	-0.03067
3.56	0.02847	0.0206	0.01081	0.00384	-2.46645e-05		6.93	-0.03457
3.57	0.02917	0.02129	0.01134	0.00397	-0.000248725		6.95	-0.03836
3.58	0.02978	0.02191	0.01184	0.00409	-0.000472055		6.97	-0.04196
3.59	0.03031	0.02247	0.01232	0.0042	-0.0006935		6.99	-0.04527
3.6	0.03074	0.02295	0.01276	0.0043	-0.000911911		7.01	-0.04817
3.61	0.03107	0.02337	0.01317	0.00439	-0.00113		7.03	-0.05054
3.62	0.03129	0.0237	0.01355	0.00447	-0.00134		7.05	-0.05225
3.63	0.0314	0.02394	0.01387	0.00454	-0.00154		7.07	-0.05315
3.64	0.03139	0.0241	0.01416	0.00459	-0.00173		7.09	-0.05311
3.65	0.03125	0.02417	0.01439	0.00462	-0.00192		7.11	-0.05207
3.66	0.03099	0.02414	0.01457	0.00464	-0.0021		7.13	-0.05001
3.67	0.0306	0.02401	0.01469	0.00464	-0.00226		7.15	-0.04693
3.68	0.03007	0.02378	0.01475	0.00462	-0.00242		7.17	-0.04283
3.69	0.02941	0.02345	0.01475	0.00458	-0.00256		7.19	-0.03778
3.7	0.02861	0.02302	0.0147	0.00452	-0.00269		7.21	-0.0319
3.71	0.02768	0.02248	0.01457	0.00444	-0.00281		7.23	-0.02537
3.72	0.0266	0.02184	0.01438	0.00434	-0.00292		7.25	-0.01831
3.73	0.0254	0.0211	0.01413	0.00422	-0.00301		7.27	-0.01086
3.74	0.02406	0.02026	0.01381	0.00407	-0.00308		7.29	-0.0032
3.75	0.02259	0.01932	0.01342	0.00391	-0.00314		7.31	0.00451
3.76	0.02099	0.01829	0.01297	0.00373	-0.00318		7.33	0.01206
3.77	0.01927	0.01716	0.01245	0.00352	-0.00321		7.35	0.01928
3.78	0.01744	0.01594	0.01187	0.0033	-0.00322		7.37	0.02609
3.79	0.01549	0.01463	0.01122	0.00305	-0.00322		7.39	0.0324
3.8	0.01344	0.01325	0.01052	0.00279	-0.0032		7.41	0.03809
3.81	0.0113	0.01179	0.00976	0.00251	-0.00317		7.43	0.04302
3.82	0.00906	0.01026	0.00894	0.00221	-0.00312		7.45	0.04718
3.83	0.00674	0.00867	0.00807	0.0019	-0.00305		7.47	0.05056
3.84	0.00436	0.00702	0.00715	0.00158	-0.00298		7.49	0.0532
3.85	0.00191	0.00532	0.00619	0.00124	-0.00288		7.51	0.05509
3.86	-0.000587885	0.00358	0.00519	0.000885812	-0.00278		7.53	0.05626
3.87	-0.00313	0.0018	0.00415	0.000525408	-0.00266		7.55	0.05674
3.88	-0.00569	-4.93081e-07	0.00309	0.000156818	-0.00253		7.57	0.05662
3.89	-0.00828	-0.00182	0.00199	-0.000218236	-0.00239		7.59	0.05604
3.9	-0.01087	-0.00366	0.000876758	-0.000597969	-0.00224		7.61	0.05504
3.91	-0.01345	-0.00549	-0.000253676	-0.000980542	-0.00207		7.63	0.05363
3.92	-0.01602	-0.00732	-0.00139	-0.00136	-0.0019		7.65	0.05183
3.93	-0.01855	-0.00913	-0.00254	-0.00175	-0.00173		7.67	0.04967
3.94	-0.02105	-0.01092	-0.00368	-0.00213	-0.00154		7.69	0.04715
3.95	-0.02349	-0.01268	-0.00482	-0.0025	-0.00136		7.71	0.04424
3.96	-0.02586	-0.0144	-0.00594	-0.00287	-0.00116		7.73	0.04092
3.97	-0.02816	-0.01608	-0.00705	-0.00323	-0.000965882		7.75	0.03722
3.98	-0.03037	-0.01769	-0.00813	-0.00358	-0.000767574		7.77	0.03324
3.99	-0.03249	-0.01924	-0.00918	-0.00392	-0.000568299		7.79	0.02899
4	-0.03449	-0.02073	-0.0102	-0.00424	-0.00036916		7.81	0.02448
4.01	-0.03638	-0.02213	-0.01118	-0.00455	-0.000171253		7.83	0.01974
4.02	-0.03814	-0.02345	-0.01211	-0.00484	2.43473e-05		7.85	0.01484
4.03	-0.03976	-0.02468	-0.01299	-0.00511	0.000216585		7.87	0.01003
4.04	-0.04124	-0.02582	-0.01382	-0.00536	0.000404436		7.89	0.00534
4.05	-0.04256	-0.02685	-0.01459	-0.00559	0.00058691		7.91	0.000825353
4.06	-0.04374	-0.02778	-0.0153	-0.0058	0.000763058		7.93	-0.00351
4.07	-0.04474	-0.02859	-0.01594	-0.00598	0.000931976		7.95	-0.00764
4.08	-0.04558	-0.0293	-0.01652	-0.00614	0.00109		7.97	-0.01149
4.09	-0.04625	-0.02989	-0.01702	-0.00627	0.00124		7.99	-0.01497
4.1	-0.04674	-0.03036	-0.01745	-0.00638	0.00139		8.01	-0.01801
4.11	-0.04706	-0.03071	-0.0178	-0.00646	0.00152
4.12	-0.0472	-0.03094	-0.01807	-0.00652	0.00164
4.13	-0.04716	-0.03106	-0.01827	-0.00655	0.00175
4.14	-0.04695	-0.03105	-0.01838	-0.00655	0.00185
4.15	-0.04656	-0.03092	-0.01842	-0.00653	0.00193
4.16	-0.046	-0.03067	-0.01838	-0.00648	0.00201
4.17	-0.04527	-0.03031	-0.01826	-0.00641	0.00207
4.18	-0.04438	-0.02984	-0.01807	-0.00631	0.00211
4.19	-0.04333	-0.02926	-0.0178	-0.00619	0.00215
4.2	-0.04212	-0.02858	-0.01746	-0.00604	0.00217
4.21	-0.04078	-0.02779	-0.01704	-0.00587	0.00218
4.22	-0.03929	-0.02691	-0.01656	-0.00569	0.00217
4.23	-0.03768	-0.02595	-0.01602	-0.00548	0.00216
4.24	-0.03595	-0.0249	-0.01542	-0.00526	0.00213
4.25	-0.03411	-0.02377	-0.01476	-0.00502	0.00209
4.26	-0.03218	-0.02258	-0.01405	-0.00477	0.00204
4.27	-0.03015	-0.02133	-0.01329	-0.0045	0.00197
4.28	-0.02805	-0.02002	-0.0125	-0.00423	0.0019
4.29	-0.02589	-0.01867	-0.01166	-0.00395	0.00182
4.3	-0.02367	-0.01728	-0.0108	-0.00366	0.00173
4.31	-0.02142	-0.01586	-0.00991	-0.00336	0.00163
4.32	-0.01914	-0.01441	-0.009	-0.00307	0.00152
4.33	-0.01684	-0.01296	-0.00807	-0.00277	0.0014
4.34	-0.01454	-0.0115	-0.00714	-0.00247	0.00129
4.35	-0.01226	-0.01005	-0.00621	-0.00218	0.00116
4.36	-0.00999	-0.0086	-0.00528	-0.0019	0.00103
4.37	-0.00776	-0.00718	-0.00435	-0.00162	0.000900695
4.38	-0.00558	-0.00578	-0.00345	-0.00135	0.000766871
4.39	-0.00346	-0.00442	-0.00256	-0.00109	0.000631732
4.4	-0.0014	-0.0031	-0.0017	-0.000838917	0.000496179
4.41	0.000576338	-0.00183	-0.000868635	-0.000605321	0.000361103
4.42	0.00246	-0.000615355	-7.3746e-05	-0.000386922	0.000227379
4.43	0.00425	0.000538048	0.000681042	-0.000184981	9.58617e-05
4.44	0.00593	0.00162	0.00139	-6.27765e-07	-3.26199e-05
4.45	0.0075	0.00264	0.00205	0.000165153	-0.000157268
4.46	0.00894	0.00358	0.00266	0.000311525	-0.000277322
4.47	0.01026	0.00443	0.00322	0.000437805	-0.00039206
4.48	0.01144	0.00521	0.00372	0.000543473	-0.000500805
4.49	0.01249	0.00589	0.00415	0.00062817	-0.000602927
4.5	0.01339	0.00649	0.00453	0.000691702	-0.000697852
4.51	0.01415	0.007	0.00484	0.000734044	-0.000785056
4.52	0.01476	0.00741	0.00508	0.000755337	-0.000864075
4.53	0.01523	0.00773	0.00526	0.000755888	-0.000934505
4.54	0.01555	0.00796	0.00538	0.000736168	-0.000996004
4.55	0.01572	0.0081	0.00543	0.000696804	-0.00105
4.56	0.01576	0.00815	0.00541	0.000638583	-0.00109
4.57	0.01565	0.00812	0.00533	0.000562437	-0.00112
4.58	0.0154	0.00799	0.00519	0.000469441	-0.00115
4.59	0.01502	0.00779	0.00499	0.000360803	-0.00116
4.6	0.01452	0.00751	0.00473	0.000237856	-0.00117
4.61	0.0139	0.00715	0.00442	0.000102048	-0.00116
4.62	0.01316	0.00672	0.00405	-4.50714e-05	-0.00115
4.63	0.01232	0.00623	0.00364	-0.000201859	-0.00112
4.64	0.01138	0.00569	0.00318	-0.000366592	-0.00109
4.65	0.01035	0.00508	0.00269	-0.000537484	-0.00105
4.66	0.00925	0.00444	0.00216	-0.000712691	-0.001
4.67	0.00807	0.00375	0.0016	-0.000890335	-0.000943353
4.68	0.00684	0.00303	0.00101	-0.00107	-0.000879385
4.69	0.00556	0.00228	0.000398713	-0.00125	-0.000808776
4.7	0.00424	0.00151	-0.000225794	-0.00142	-0.000732094
4.71	0.0029	0.000726119	-0.000860771	-0.00159	-0.000649941
4.72	0.00154	-6.18196e-05	-0.0015	-0.00175	-0.000562947
4.73	0.000171468	-0.000848624	-0.00214	-0.0019	-0.000471766
4.74	-0.00119	-0.00163	-0.00278	-0.00204	-0.000377075
4.75	-0.00253	-0.00239	-0.0034	-0.00217	-0.000279564
4.76	-0.00384	-0.00313	-0.00401	-0.00229	-0.000179932
4.77	-0.00511	-0.00385	-0.0046	-0.00239	-7.88879e-05
4.78	-0.00633	-0.00453	-0.00516	-0.00247	2.28619e-05
4.79	-0.0075	-0.00516	-0.00569	-0.00254	0.000124613
4.8	-0.00859	-0.00576	-0.00618	-0.00258	0.000225669
4.81	-0.00961	-0.0063	-0.00664	-0.00261	0.000325347
4.82	-0.01055	-0.00678	-0.00706	-0.00262	0.000422981
4.83	-0.01139	-0.00721	-0.00743	-0.0026	0.000517925
4.84	-0.01213	-0.00757	-0.00774	-0.00256	0.000609559
4.85	-0.01277	-0.00786	-0.00801	-0.0025	0.000697293
4.86	-0.0133	-0.00808	-0.00822	-0.00242	0.000780566
4.87	-0.01371	-0.00822	-0.00838	-0.00231	0.000858855
4.88	-0.014	-0.00829	-0.00847	-0.00218	0.000931676
4.89	-0.01417	-0.00828	-0.0085	-0.00203	0.000998586
4.9	-0.01421	-0.0082	-0.00848	-0.00186	0.00106
4.91	-0.01413	-0.00803	-0.00839	-0.00167	0.00111
4.92	-0.01392	-0.00779	-0.00824	-0.00146	0.00116
4.93	-0.01359	-0.00747	-0.00803	-0.00122	0.0012
4.94	-0.01313	-0.00707	-0.00776	-0.000973799	0.00123
4.95	-0.01255	-0.0066	-0.00743	-0.000707716	0.00126
4.96	-0.01184	-0.00606	-0.00704	-0.000426576	0.00127
4.97	-0.01103	-0.00544	-0.0066	-0.000131956	0.00128
4.98	-0.0101	-0.00477	-0.00611	0.00017445	0.00128
4.99	-0.00907	-0.00403	-0.00556	0.000490845	0.00128
5	-0.00793	-0.00323	-0.00497	0.000815338	0.00126
5.01	-0.0067	-0.00238	-0.00434	0.00115	0.00124
5.02	-0.00539	-0.00148	-0.00366	0.00148	0.00121
5.03	-0.004	-0.00054068	-0.00295	0.00182	0.00118
5.04	-0.00253	0.000436696	-0.00221	0.00215	0.00114
5.05	-0.00101	0.00145	-0.00145	0.00249	0.00109
5.06	0.000564166	0.00248	-0.000656496	0.00282	0.00103
5.07	0.00218	0.00353	0.000149261	0.00314	0.000970597
5.08	0.00383	0.00459	0.000967015	0.00346	0.000904286
5.09	0.00551	0.00566	0.00179	0.00376	0.000833073
5.1	0.00719	0.00673	0.00262	0.00405	0.000757425
5.11	0.00888	0.00779	0.00344	0.00433	0.00067783
5.12	0.01056	0.00884	0.00426	0.00459	0.000594796
5.13	0.01223	0.00987	0.00506	0.00483	0.000508843
5.14	0.01386	0.01087	0.00584	0.00505	0.000420504
5.15	0.01546	0.01184	0.0066	0.00525	0.000330318
5.16	0.01701	0.01277	0.00733	0.00543	0.000238829
5.17	0.01851	0.01365	0.00804	0.00558	0.000146581
5.18	0.01994	0.01449	0.0087	0.00571	5.41146e-05
5.19	0.0213	0.01527	0.00932	0.00581	-3.80358e-05
5.2	0.02257	0.01599	0.0099	0.00588	-0.000129345
5.21	0.02376	0.01665	0.01044	0.00593	-0.000219302
5.22	0.02485	0.01724	0.01092	0.00595	-0.00030741
5.23	0.02584	0.01776	0.01135	0.00593	-0.00039319
5.24	0.02672	0.01821	0.01172	0.0059	-0.000476188
5.25	0.02749	0.01858	0.01203	0.00583	-0.000555968
5.26	0.02815	0.01888	0.01229	0.00573	-0.000632125
5.27	0.02868	0.01909	0.01248	0.00561	-0.00070428
5.28	0.02909	0.01922	0.01262	0.00546	-0.000772081
5.29	0.02938	0.01927	0.01269	0.00528	-0.000835211
5.3	0.02954	0.01924	0.0127	0.00508	-0.000893384
5.31	0.02957	0.01913	0.01265	0.00485	-0.000946347
5.32	0.02948	0.01894	0.01253	0.0046	-0.000993882
5.33	0.02927	0.01868	0.01236	0.00433	-0.00104
5.34	0.02893	0.01833	0.01213	0.00404	-0.00107
5.35	0.02847	0.01791	0.01184	0.00374	-0.0011
5.36	0.02789	0.01742	0.0115	0.00341	-0.00113
5.37	0.02721	0.01686	0.01111	0.00307	-0.00114
5.38	0.02641	0.01624	0.01067	0.00272	-0.00116
5.39	0.02551	0.01555	0.01018	0.00237	-0.00116
5.4	0.02451	0.01481	0.00965	0.002	-0.00116
5.41	0.02342	0.01402	0.00908	0.00162	-0.00116
5.42	0.02225	0.01318	0.00848	0.00125	-0.00115
5.43	0.021	0.0123	0.00785	0.000870121	-0.00113
5.44	0.01968	0.01138	0.00719	0.000493611	-0.00111
5.45	0.01829	0.01043	0.00651	0.00012049	-0.00108
5.46	0.01686	0.00946	0.00581	-0.000247041	-0.00105
5.47	0.01537	0.00846	0.0051	-0.000606826	-0.00101
5.48	0.01386	0.00745	0.00438	-0.000956772	-0.000970751
5.49	0.01231	0.00643	0.00366	-0.00129	-0.000925044
5.5	0.01074	0.00541	0.00294	-0.00162	-0.000875416
5.51	0.00916	0.00439	0.00222	-0.00193	-0.000822171
5.52	0.00758	0.00338	0.00152	-0.00222	-0.000765618
5.53	0.006	0.00239	0.000823404	-0.00249	-0.000706079
5.54	0.00444	0.00141	0.000149063	-0.00274	-0.000643876
5.55	0.0029	0.000450803	-0.000503288	-0.00297	-0.000579339
5.56	0.00138	-0.000476559	-0.00113	-0.00318	-0.000512796
5.57	-9.01012e-05	-0.00137	-0.00173	-0.00337	-0.000444578
5.58	-0.00152	-0.00223	-0.00229	-0.00353	-0.000375009
5.59	-0.0029	-0.00305	-0.00282	-0.00366	-0.000304412
5.6	-0.00423	-0.00382	-0.00331	-0.00377	-0.000233103
5.61	-0.00549	-0.00455	-0.00376	-0.00385	-0.000161389
5.62	-0.00668	-0.00522	-0.00417	-0.00391	-8.95688e-05
5.63	-0.00781	-0.00585	-0.00454	-0.00394	-1.79319e-05
5.64	-0.00886	-0.00642	-0.00486	-0.00395	5.32454e-05
5.65	-0.00982	-0.00693	-0.00513	-0.00393	0.000123699
5.66	-0.01071	-0.00739	-0.00535	-0.00388	0.000193179
5.67	-0.01151	-0.00779	-0.00553	-0.00381	0.000261448
5.68	-0.01223	-0.00813	-0.00566	-0.00372	0.000328285
5.69	-0.01286	-0.00842	-0.00574	-0.00361	0.000393485
5.7	-0.0134	-0.00864	-0.00578	-0.00348	0.000456856
5.71	-0.01385	-0.00881	-0.00577	-0.00332	0.000518224
5.72	-0.01422	-0.00893	-0.00572	-0.00315	0.000577431
5.73	-0.0145	-0.00899	-0.00562	-0.00297	0.000634333
5.74	-0.0147	-0.009	-0.00548	-0.00277	0.000688801
5.75	-0.01482	-0.00895	-0.00531	-0.00256	0.000740724
5.76	-0.01486	-0.00887	-0.0051	-0.00233	0.000790004
5.77	-0.01482	-0.00873	-0.00485	-0.0021	0.000836554
5.78	-0.01471	-0.00856	-0.00458	-0.00186	0.000880306
5.79	-0.01453	-0.00835	-0.00428	-0.00162	0.0009212
5.8	-0.0143	-0.0081	-0.00395	-0.00137	0.000959189
5.81	-0.014	-0.00782	-0.0036	-0.00113	0.000994239
5.82	-0.01365	-0.00751	-0.00324	-0.000883263	0.00103
5.83	-0.01325	-0.00718	-0.00286	-0.000641894	0.00106
5.84	-0.01281	-0.00683	-0.00248	-0.000405839	0.00108
5.85	-0.01233	-0.00647	-0.00209	-0.000176969	0.0011
5.86	-0.01182	-0.00609	-0.00169	4.29227e-05	0.00112
5.87	-0.01129	-0.00571	-0.0013	0.000252128	0.00114
5.88	-0.01073	-0.00532	-0.000907428	0.00044904	0.00116
5.89	-0.01016	-0.00493	-0.000525968	0.000632161	0.00117
5.9	-0.00958	-0.00454	-0.0001558	0.00080012	0.00118
5.91	-0.009	-0.00416	0.000199906	0.000951675	0.00118
5.92	-0.00841	-0.00379	0.000538148	0.00109	0.00118
5.93	-0.00784	-0.00343	0.000856113	0.0012	0.00118
5.94	-0.00727	-0.00309	0.00115	0.0013	0.00118
5.95	-0.00672	-0.00276	0.00142	0.00137	0.00117
5.96	-0.00619	-0.00246	0.00166	0.00143	0.00117
5.97	-0.00568	-0.00218	0.00188	0.00147	0.00115
5.98	-0.00519	-0.00192	0.00206	0.00148	0.00114
5.99	-0.00474	-0.00169	0.00221	0.00147	0.00112
6	-0.00432	-0.00149	0.00233	0.00145	0.0011
6.01	-0.00393	-0.00131	0.00241	0.0014	0.00108
6.02	-0.00357	-0.00117	0.00246	0.00134	0.00106
6.03	-0.00326	-0.00105	0.00247	0.00125	0.00103
6.04	-0.00298	-0.000958911	0.00246	0.00115	0.000997361
6.05	-0.00273	-0.00089702	0.0024	0.00103	0.000964357
6.06	-0.00253	-0.000862386	0.00232	0.000893299	0.000928738
6.07	-0.00236	-0.000853951	0.0022	0.000743512	0.000890519
6.08	-0.00223	-0.000870369	0.00205	0.000580719	0.00084972
6.09	-0.00213	-0.000910022	0.00188	0.000406456	0.000806362
6.1	-0.00206	-0.000971034	0.00168	0.000222356	0.00076047
6.11	-0.00203	-0.00105	0.00145	3.01403e-05	0.000712074
6.12	-0.00202	-0.00115	0.0012	-0.000168396	0.000661208
6.13	-0.00203	-0.00126	0.000931822	-0.000371399	0.000607913
6.14	-0.00207	-0.00138	0.000647096	-0.000576968	0.000552236
6.15	-0.00213	-0.00152	0.000348631	-0.000783172	0.000494232
6.16	-0.0022	-0.00165	3.94861e-05	-0.000988064	0.000433966
6.17	-0.00228	-0.00179	-0.000277169	-0.00119	0.000371508
6.18	-0.00237	-0.00193	-0.000598084	-0.00139	0.000306943
6.19	-0.00246	-0.00207	-0.000919951	-0.00158	0.000240363
6.2	-0.00254	-0.0022	-0.00124	-0.00176	0.000171873
6.21	-0.00263	-0.00232	-0.00155	-0.00193	0.000101589
6.22	-0.0027	-0.00243	-0.00186	-0.00208	2.96396e-05
6.23	-0.00276	-0.00252	-0.00215	-0.00223	-4.38342e-05
6.24	-0.0028	-0.0026	-0.00243	-0.00235	-0.000118679
6.25	-0.00282	-0.00265	-0.00269	-0.00246	-0.000194727
6.26	-0.00281	-0.00268	-0.00292	-0.00255	-0.0002718
6.27	-0.00278	-0.00268	-0.00313	-0.00263	-0.000349705
6.28	-0.00271	-0.00265	-0.00332	-0.00268	-0.000428237
6.29	-0.00261	-0.0026	-0.00348	-0.00271	-0.000507177
6.3	-0.00247	-0.00251	-0.0036	-0.00272	-0.000586298
6.31	-0.00228	-0.00238	-0.00369	-0.0027	-0.000665358
6.32	-0.00206	-0.00222	-0.00375	-0.00266	-0.000744107
6.33	-0.00179	-0.00203	-0.00377	-0.0026	-0.000822284
6.34	-0.00148	-0.0018	-0.00375	-0.00251	-0.000899619
6.35	-0.00111	-0.00154	-0.00369	-0.00241	-0.000975837
6.36	-0.000707816	-0.00123	-0.00359	-0.00227	-0.00105
6.37	-0.00025414	-0.00089483	-0.00346	-0.00212	-0.00112
6.38	0.000245511	-0.000521742	-0.00328	-0.00194	-0.00119
6.39	0.000790154	-0.00011482	-0.00306	-0.00174	-0.00126
6.4	0.00138	0.000324478	-0.00281	-0.00153	-0.00133
6.41	0.00201	0.000794366	-0.00252	-0.00129	-0.00139
6.42	0.00268	0.00129	-0.00219	-0.00104	-0.00145
6.43	0.00338	0.00182	-0.00183	-0.000765382	-0.00151
6.44	0.00412	0.00237	-0.00144	-0.000480258	-0.00156
6.45	0.00489	0.00293	-0.00101	-0.000182213	-0.00161
6.46	0.00569	0.00352	-0.000557165	0.000126939	-0.00166
6.47	0.0065	0.00412	-7.87109e-05	0.000445287	-0.0017
6.48	0.00734	0.00473	0.000422143	0.000770836	-0.00173
6.49	0.00818	0.00534	0.000942258	0.0011	-0.00176
6.5	0.00903	0.00596	0.00148	0.00144	-0.00179
6.51	0.00989	0.00658	0.00203	0.00177	-0.00181
6.52	0.01074	0.00719	0.00258	0.0021	-0.00183
6.53	0.01158	0.00779	0.00315	0.00243	-0.00183
6.54	0.0124	0.00837	0.00371	0.00276	-0.00184
6.55	0.0132	0.00894	0.00427	0.00307	-0.00184
6.56	0.01398	0.00948	0.00482	0.00338	-0.00183
6.57	0.01472	0.00999	0.00537	0.00367	-0.00181
6.58	0.01542	0.01047	0.0059	0.00395	-0.00179
6.59	0.01608	0.01092	0.00641	0.00421	-0.00177
6.6	0.01669	0.01132	0.00689	0.00446	-0.00173
6.61	0.01723	0.01169	0.00735	0.00468	-0.0017
6.62	0.01772	0.012	0.00779	0.00489	-0.00165
6.63	0.01815	0.01226	0.00818	0.00507	-0.0016
6.64	0.0185	0.01247	0.00854	0.00522	-0.00155
6.65	0.01877	0.01262	0.00887	0.00536	-0.00149
6.66	0.01897	0.01271	0.00915	0.00546	-0.00143
6.67	0.01908	0.01274	0.00938	0.00554	-0.00136
6.68	0.01911	0.01271	0.00956	0.00558	-0.00128
6.69	0.01905	0.01261	0.0097	0.0056	-0.00121
6.7	0.0189	0.01244	0.00979	0.00559	-0.00112
6.71	0.01866	0.01221	0.00982	0.00555	-0.00104
6.72	0.01832	0.01191	0.0098	0.00549	-0.000950213
6.73	0.01789	0.01154	0.00972	0.00539	-0.000859275
6.74	0.01737	0.0111	0.00958	0.00526	-0.000766032
6.75	0.01675	0.0106	0.0094	0.00511	-0.000670902
6.76	0.01604	0.01003	0.00915	0.00492	-0.000574316
6.77	0.01524	0.0094	0.00885	0.00471	-0.000476715
6.78	0.01436	0.00871	0.0085	0.00448	-0.000378546
6.79	0.01338	0.00796	0.00809	0.00422	-0.000280263
6.8	0.01233	0.00716	0.00764	0.00394	-0.00018232
6.81	0.0112	0.0063	0.00713	0.00364	-8.51712e-05
6.82	0.00999	0.00539	0.00658	0.00332	1.07315e-05
6.83	0.00872	0.00443	0.00598	0.00298	0.000104943
6.84	0.00738	0.00344	0.00534	0.00262	0.000197027
6.85	0.00598	0.00241	0.00466	0.00225	0.000286556
6.86	0.00453	0.00135	0.00394	0.00187	0.000373121
6.87	0.00304	0.000254267	0.0032	0.00148	0.000456324
6.88	0.00151	-0.000858543	0.00242	0.00108	0.00053579
6.89	-5.93686e-05	-0.00199	0.00162	0.000679093	0.000611163
6.9	-0.00165	-0.00313	0.000804412	0.000273963	0.00068211
6.91	-0.00326	-0.00428	-3.04319e-05	-0.000131441	0.000748325
6.92	-0.00487	-0.00542	-0.000876775	-0.000534797	0.000809528
6.93	-0.00649	-0.00656	-0.00173	-0.000933802	0.000865469
6.94	-0.0081	-0.00769	-0.00259	-0.00133	0.00091593
6.95	-0.0097	-0.00881	-0.00344	-0.00171	0.000960722
6.96	-0.01128	-0.0099	-0.00429	-0.00208	0.000999691
6.97	-0.01283	-0.01096	-0.00512	-0.00244	0.00103
6.98	-0.01434	-0.01199	-0.00595	-0.00279	0.00106
6.99	-0.01581	-0.01298	-0.00675	-0.00311	0.00108
7	-0.01723	-0.01393	-0.00752	-0.00342	0.0011
7.01	-0.01859	-0.01483	-0.00827	-0.00371	0.0011
7.02	-0.01988	-0.01567	-0.00899	-0.00398	0.00111
7.03	-0.0211	-0.01646	-0.00967	-0.00422	0.0011
7.04	-0.02225	-0.01719	-0.01031	-0.00444	0.00109
7.05	-0.02332	-0.01785	-0.01091	-0.00463	0.00108
7.06	-0.02429	-0.01845	-0.01146	-0.0048	0.00106
7.07	-0.02518	-0.01897	-0.01197	-0.00494	0.00104
7.08	-0.02597	-0.01942	-0.01242	-0.00505	0.00101
7.09	-0.02665	-0.01979	-0.01282	-0.00514	0.000970591
7.1	-0.02724	-0.02009	-0.01316	-0.00519	0.000931552
7.11	-0.02772	-0.02031	-0.01345	-0.00522	0.000888521
7.12	-0.02809	-0.02045	-0.01368	-0.00522	0.00084186
7.13	-0.02836	-0.0205	-0.01385	-0.00519	0.000791949
7.14	-0.02851	-0.02048	-0.01396	-0.00514	0.000739186
7.15	-0.02855	-0.02038	-0.014	-0.00506	0.000683981
7.16	-0.02849	-0.02019	-0.01399	-0.00495	0.00062676
7.17	-0.02831	-0.01993	-0.01392	-0.00482	0.000567954
7.18	-0.02803	-0.01959	-0.01379	-0.00466	0.000508002
7.19	-0.02764	-0.01918	-0.0136	-0.00449	0.000447347
7.2	-0.02715	-0.01869	-0.01335	-0.00429	0.00038643
7.21	-0.02655	-0.01813	-0.01305	-0.00407	0.00032569
7.22	-0.02586	-0.01751	-0.01269	-0.00384	0.00026556
7.23	-0.02508	-0.01682	-0.01229	-0.00359	0.000206466
7.24	-0.02421	-0.01608	-0.01183	-0.00332	0.000148819
7.25	-0.02325	-0.01527	-0.01133	-0.00304	9.30192e-05
7.26	-0.02222	-0.01442	-0.01078	-0.00276	3.9448e-05
7.27	-0.02111	-0.01352	-0.0102	-0.00246	-1.15324e-05
7.28	-0.01993	-0.01257	-0.00957	-0.00216	-5.95816e-05
7.29	-0.01869	-0.01159	-0.00892	-0.00185	-0.000104383
7.3	-0.0174	-0.01057	-0.00823	-0.00155	-0.000145647
7.31	-0.01606	-0.00953	-0.00752	-0.00124	-0.000183112
7.32	-0.01468	-0.00846	-0.00679	-0.00093009	-0.000216545
7.33	-0.01326	-0.00738	-0.00603	-0.000626349	-0.000245747
7.34	-0.01181	-0.00628	-0.00527	-0.000327915	-0.000270547
7.35	-0.01034	-0.00517	-0.00449	-3.65676e-05	-0.000290813
7.36	-0.00886	-0.00406	-0.0037	0.000245995	-0.000306443
7.37	-0.00737	-0.00296	-0.00292	0.000518163	-0.000317373
7.38	-0.00587	-0.00186	-0.00213	0.000778429	-0.000323573
7.39	-0.00438	-0.000773836	-0.00135	0.00103	-0.000325048
7.4	-0.00291	0.00029533	-0.000576368	0.00126	-0.000321838
7.41	-0.00145	0.00134	0.000184933	0.00147	-0.000314019
7.42	-1.17813e-05	0.00237	0.0009309	0.00167	-0.0003017
7.43	0.00139	0.00336	0.00166	0.00186	-0.000285024
7.44	0.00276	0.00432	0.00236	0.00202	-0.000264163
7.45	0.00409	0.00524	0.00305	0.00217	-0.000239325
7.46	0.00538	0.00612	0.0037	0.00229	-0.000210741
7.47	0.00662	0.00696	0.00432	0.0024	-0.000178674
7.48	0.0078	0.00775	0.00492	0.00248	-0.000143409
7.49	0.00892	0.00849	0.00547	0.00255	-0.000105256
7.5	0.00999	0.00919	0.006	0.0026	-6.45439e-05
7.51	0.01099	0.00983	0.00648	0.00262	-2.16216e-05
7.52	0.01193	0.01042	0.00693	0.00263	2.31474e-05
7.53	0.01279	0.01095	0.00734	0.00262	6.93865e-05
7.54	0.01359	0.01143	0.0077	0.00259	0.000116709
7.55	0.01432	0.01185	0.00803	0.00255	0.00016472
7.56	0.01497	0.01222	0.00831	0.00249	0.000213023
7.57	0.01556	0.01253	0.00856	0.00241	0.000261216
7.58	0.01607	0.01278	0.00876	0.00232	0.000308901
7.59	0.01651	0.01299	0.00892	0.00222	0.000355685
7.6	0.01688	0.01313	0.00905	0.0021	0.00040118
7.61	0.01718	0.01323	0.00913	0.00198	0.000445011
7.62	0.01742	0.01328	0.00918	0.00185	0.000486813
7.63	0.01758	0.01328	0.00919	0.00171	0.000526238
7.64	0.01769	0.01323	0.00916	0.00156	0.000562957
7.65	0.01773	0.01314	0.0091	0.00141	0.000596659
7.66	0.01771	0.01301	0.00901	0.00126	0.000627057
7.67	0.01764	0.01284	0.00889	0.00111	0.00065389
7.68	0.01751	0.01263	0.00875	0.000954171	0.000676922
7.69	0.01734	0.01239	0.00857	0.000802841	0.000695946
7.7	0.01711	0.01212	0.00837	0.000654598	0.000710784
7.71	0.01685	0.01182	0.00815	0.000510781	0.000721291
7.72	0.01654	0.01149	0.00792	0.000372671	0.000727354
7.73	0.0162	0.01115	0.00766	0.000241473	0.00072889
7.74	0.01583	0.01079	0.00739	0.000118312	0.000725853
7.75	0.01543	0.01041	0.00711	4.22465e-06	0.00071823
7.76	0.015	0.01002	0.00681	-9.9851e-05	0.000706041
7.77	0.01455	0.00961	0.00651	-0.00019308	0.000689341
7.78	0.01408	0.00921	0.00621	-0.000274737	0.000668217
7.79	0.0136	0.00879	0.00589	-0.000344212	0.000642791
7.8	0.0131	0.00838	0.00558	-0.000401013	0.000613215
7.81	0.01259	0.00797	0.00527	-0.00044477	0.000579673
7.82	0.01208	0.00756	0.00495	-0.000475236	0.000542376
7.83	0.01157	0.00715	0.00465	-0.000492289	0.000501566
7.84	0.01105	0.00675	0.00434	-0.000495934	0.00045751
7.85	0.01054	0.00636	0.00404	-0.000486297	0.000410498
7.86	0.01003	0.00598	0.00375	-0.000463628	0.000360842
7.87	0.00952	0.00561	0.00347	-0.000428297	0.000308877
7.88	0.00903	0.00525	0.0032	-0.000380787	0.000254951
7.89	0.00854	0.00491	0.00293	-0.000321695	0.000199429
7.9	0.00806	0.00458	0.00268	-0.00025172	0.000142689
7.91	0.00759	0.00427	0.00244	-0.000171663	8.51172e-05
7.92	0.00713	0.00397	0.00221	-8.24158e-05	2.71064e-05
7.93	0.00668	0.00369	0.00199	1.50459e-05	-3.09464e-05
7.94	0.00624	0.00342	0.00178	0.00011967	-8.8643e-05
7.95	0.00582	0.00317	0.00158	0.000230339	-0.000145587
7.96	0.00541	0.00294	0.0014	0.000345876	-0.000201388
7.97	0.00501	0.00271	0.00123	0.000465059	-0.000255662
7.98	0.00462	0.0025	0.00106	0.000586627	-0.000308035
7.99	0.00424	0.00231	0.00091017	0.000709295	-0.000358146
8	0.00387	0.00213	0.000766173	0.000831759	-0.00040565
8.01	0.00351	0.00195	0.000630657	0.000952712	-0.00045022
8.02	0.00315	0.00179	0.000502803	0.00107	-0.00049155
8.03	0.00281	0.00163	0.000381732	0.00118	-0.000529355
8.04	0.00247	0.00149	0.000266516	0.00129	-0.000563375
8.05	0.00213	0.00135	0.000156194	0.0014	-0.000593376
8.06	0.0018	0.00121	4.9778e-05	0.00149	-0.000619152
8.07	0.00147	0.00107	-5.373e-05	0.00158	-0.000640528
8.08	0.00114	0.000942214	-0.000155327	0.00165	-0.000657358
8.09	0.00080646	0.000810576	-0.000255998	0.00172	-0.000669527
8.1	0.000474427	0.000678042	-0.000356701	0.00177	-0.000676954
8.11	0.000139899	0.00054333	-0.000458362	0.00181	-0.00067959
8.12	-0.000198077	0.000405219	-0.000561857	0.00184	-0.000677419
8.13	-0.000540357	0.000262565	-0.000668007	0.00185	-0.000670458
8.14	-0.000887679	0.000114309	-0.000777565	0.00185	-0.000658759
8.15	-0.00124	-4.05076e-05	-0.000891211	0.00183	-0.000642405
8.16	-0.0016	-0.000202735	-0.00101	0.0018	-0.00062151
8.17	-0.00197	-0.000373104	-0.00113	0.00175	-0.000596221
8.18	-0.00234	-0.000552217	-0.00126	0.00169	-0.000566716
8.19	-0.00272	-0.000740544	-0.0014	0.00162	-0.000533198
8.2	-0.0031	-0.000938413	-0.00154	0.00153	-0.0004959
8.21	-0.00349	-0.00115	-0.00169	0.00142	-0.000455081
8.22	-0.00389	-0.00136	-0.00184	0.0013	-0.000411022
8.23	-0.00429	-0.00159	-0.002	0.00117	-0.000364026
8.24	-0.0047	-0.00183	-0.00216	0.00102	-0.000314416
8.25	-0.00511	-0.00207	-0.00234	0.000860392	-0.000262532
8.26	-0.00552	-0.00233	-0.00251	0.00069051	-0.000208728
8.27	-0.00593	-0.00259	-0.00269	0.000510368	-0.000153371
8.28	-0.00634	-0.00286	-0.00288	0.000321021	-9.68373e-05
8.29	-0.00675	-0.00313	-0.00306	0.000123605	-3.95099e-05
8.3	-0.00715	-0.00341	-0.00325	-8.0676e-05	1.82238e-05
8.31	-0.00755	-0.00369	-0.00344	-0.000290557	7.59749e-05
8.32	-0.00794	-0.00398	-0.00364	-0.000504719	0.000133356
8.33	-0.00832	-0.00426	-0.00383	-0.000721803	0.000189983
8.34	-0.00868	-0.00455	-0.00401	-0.000940415	0.000245479
8.35	-0.00903	-0.00483	-0.0042	-0.00116	0.000299476
8.36	-0.00937	-0.00511	-0.00438	-0.00138	0.000351619
8.37	-0.00969	-0.00539	-0.00456	-0.00159	0.000401564
8.38	-0.00998	-0.00565	-0.00473	-0.0018	0.000448987
8.39	-0.01026	-0.00591	-0.00489	-0.00201	0.00049358
8.4	-0.01051	-0.00616	-0.00504	-0.0022	0.000535057
8.41	-0.01073	-0.0064	-0.00518	-0.00239	0.000573154
8.42	-0.01092	-0.00662	-0.00531	-0.00257	0.000607633
8.43	-0.01108	-0.00683	-0.00543	-0.00274	0.000638278
8.44	-0.01121	-0.00702	-0.00554	-0.0029	0.000664905
8.45	-0.01131	-0.00719	-0.00563	-0.00305	0.000687353
8.46	-0.01137	-0.00734	-0.0057	-0.00318	0.000705495
8.47	-0.01139	-0.00747	-0.00576	-0.00329	0.000719232
8.48	-0.01138	-0.00758	-0.0058	-0.00339	0.000728493
8.49	-0.01133	-0.00767	-0.00583	-0.00348	0.000733242
8.5	-0.01124	-0.00773	-0.00583	-0.00354	0.00073347
8.51	-0.01111	-0.00776	-0.00582	-0.00359	0.000729201
8.52	-0.01094	-0.00778	-0.00578	-0.00362	0.000720488
8.53	-0.01073	-0.00776	-0.00573	-0.00364	0.000707415
8.54	-0.01049	-0.00772	-0.00566	-0.00363	0.000690091
8.55	-0.0102	-0.00765	-0.00557	-0.00361	0.000668657
8.56	-0.00988	-0.00756	-0.00546	-0.00357	0.000643278
8.57	-0.00952	-0.00744	-0.00533	-0.00351	0.000614146
8.58	-0.00913	-0.00729	-0.00518	-0.00344	0.000581474
8.59	-0.00871	-0.00712	-0.00501	-0.00334	0.000545499
8.6	-0.00825	-0.00692	-0.00483	-0.00323	0.000506478
8.61	-0.00776	-0.0067	-0.00463	-0.00311	0.000464684
8.62	-0.00725	-0.00645	-0.00441	-0.00297	0.000420408
8.63	-0.00671	-0.00619	-0.00418	-0.00282	0.000373954
8.64	-0.00615	-0.0059	-0.00393	-0.00265	0.000325637
8.65	-0.00556	-0.0056	-0.00368	-0.00247	0.000275782
8.66	-0.00497	-0.00527	-0.00341	-0.00228	0.00022472
8.67	-0.00436	-0.00493	-0.00313	-0.00208	0.000172787
8.68	-0.00373	-0.00458	-0.00285	-0.00188	0.000120319
8.69	-0.0031	-0.00422	-0.00256	-0.00166	6.76541e-05
8.7	-0.00247	-0.00384	-0.00226	-0.00144	1.51256e-05
8.71	-0.00184	-0.00346	-0.00196	-0.00122	-3.69377e-05
8.72	-0.00121	-0.00307	-0.00166	-0.000994837	-8.82148e-05
8.73	-0.000583348	-0.00268	-0.00135	-0.000767697	-0.000138394
8.74	3.11433e-05	-0.00228	-0.00105	-0.000540696	-0.000187177
8.75	0.000632596	-0.00189	-0.000756043	-0.000315244	-0.000234277
8.76	0.00122	-0.00149	-0.000462791	-9.27304e-05	-0.000279424
8.77	0.00178	-0.00111	-0.000175768	0.000125485	-0.000322367
8.78	0.00233	-0.000726954	0.0001035	0.000338082	-0.000362872
8.79	0.00284	-0.0003555	0.000373543	0.000543791	-0.000400725
8.8	0.00333	5.11467e-06	0.000632957	0.000741399	-0.000435737
8.81	0.00379	0.000352993	0.000880416	0.00092976	-0.000467737
8.82	0.00422	0.00068633	0.00111	0.00111	-0.000496583
8.83	0.00461	0.001	0.00133	0.00127	-0.000522154
8.84	0.00496	0.0013	0.00154	0.00143	-0.000544354
8.85	0.00527	0.00158	0.00173	0.00157	-0.000563113
8.86	0.00554	0.00184	0.0019	0.0017	-0.000578388
8.87	0.00577	0.00208	0.00205	0.00181	-0.000590158
8.88	0.00596	0.00229	0.00219	0.00191	-0.000598429
8.89	0.0061	0.00249	0.0023	0.00199	-0.000603232
8.9	0.0062	0.00265	0.0024	0.00206	-0.000604621
8.91	0.00625	0.0028	0.00248	0.00211	-0.000602673
8.92	0.00626	0.00291	0.00254	0.00215	-0.000597488
8.93	0.00622	0.003	0.00258	0.00217	-0.000589187
8.94	0.00615	0.00307	0.0026	0.00218	-0.000577909
8.95	0.00603	0.00311	0.0026	0.00217	-0.000563814
8.96	0.00587	0.00313	0.00258	0.00214	-0.000547077
8.97	0.00567	0.00312	0.00255	0.0021	-0.000527888
8.98	0.00543	0.00309	0.0025	0.00205	-0.000506451
8.99	0.00516	0.00304	0.00244	0.00198	-0.000482982
9	0.00486	0.00296	0.00236	0.0019	-0.000457704
9.01	0.00452	0.00287	0.00227	0.00181	-0.00043085
9.02	0.00416	0.00276	0.00216	0.00171	-0.000402658
9.03	0.00377	0.00262	0.00204	0.0016	-0.000373371
9.04	0.00337	0.00248	0.00192	0.00148	-0.00034323
9.05	0.00294	0.00232	0.00178	0.00136	-0.000312478
9.06	0.0025	0.00214	0.00164	0.00123	-0.000281355
9.07	0.00204	0.00196	0.0015	0.00109	-0.000250098
9.08	0.00158	0.00176	0.00135	0.000946552	-0.000218936
9.09	0.00111	0.00156	0.00119	0.000802133	-0.00018809
9.1	0.000644685	0.00136	0.00104	0.000656139	-0.000157773
9.11	0.000178685	0.00115	0.00088868	0.00050977	-0.000128184
9.12	-0.000281559	0.000937046	0.000738608	0.000364214	-9.95115e-05
9.13	-0.000732609	0.000727985	0.00059228	0.000220631	-7.1929e-05
9.14	-0.00117	0.000521777	0.000451119	8.01537e-05	-4.55948e-05
9.15	-0.00159	0.000320319	0.000316494	-5.61267e-05	-2.06504e-05
9.16	-0.002	0.000125456	0.000189706	-0.000187167	2.77963e-06
9.17	-0.00238	-6.10388e-05	7.19817e-05	-0.000311981	2.45892e-05
9.18	-0.00274	-0.000237474	-3.55399e-05	-0.000429643	4.46907e-05
9.19	-0.00307	-0.000402253	-0.000131814	-0.000539299	6.30158e-05
9.2	-0.00337	-0.000553887	-0.000215897	-0.00064017	7.95154e-05
9.21	-0.00363	-0.000691003	-0.000286958	-0.000731557	9.416e-05
9.22	-0.00387	-0.000812356	-0.000344281	-0.00081285	0.00010694
9.23	-0.00406	-0.000916838	-0.00038727	-0.000883526	0.000117863
9.24	-0.00423	-0.001	-0.000415456	-0.000943155	0.000126958
9.25	-0.00435	-0.00107	-0.000428502	-0.000991405	0.00013427
9.26	-0.00443	-0.00112	-0.0004262	-0.00103	0.000139862
9.27	-0.00447	-0.00115	-0.000408475	-0.00105	0.000143813
9.28	-0.00448	-0.00116	-0.000375388	-0.00107	0.00014622
9.29	-0.00444	-0.00115	-0.00032713	-0.00107	0.00014719
9.3	-0.00436	-0.00111	-0.000264025	-0.00106	0.000146845
9.31	-0.00424	-0.00106	-0.000186524	-0.00104	0.00014532
9.32	-0.00408	-0.000990564	-9.52019e-05	-0.001	0.000142758
9.33	-0.00389	-0.000899406	9.24581e-06	-0.000960184	0.000139311
9.34	-0.00366	-0.000789554	0.000126011	-0.000907157	0.000135138
9.35	-0.00339	-0.000661799	0.000254179	-0.000844719	0.000130403
9.36	-0.00309	-0.00051707	0.000392734	-0.000773544	0.000125273
9.37	-0.00276	-0.000356435	0.000540572	-0.000694377	0.000119918
9.38	-0.0024	-0.000181084	0.000696507	-0.000608024	0.000114506
9.39	-0.00202	7.67553e-06	0.000859277	-0.000515347	0.000109204
9.4	-0.00161	0.000208434	0.00103	-0.000417254	0.000104176
9.41	-0.00118	0.000419687	0.0012	-0.000314696	9.95794e-05
9.42	-0.000731137	0.00063985	0.00138	-0.000208654	9.55654e-05
9.43	-0.000267823	0.000867272	0.00155	-0.000100134	9.22761e-05
9.44	0.000207403	0.0011	0.00173	9.84174e-06	8.98439e-05
9.45	0.00069136	0.00134	0.0019	0.000120246	8.83894e-05
9.46	0.00118	0.00158	0.00207	0.000230052	8.80203e-05
9.47	0.00167	0.00181	0.00224	0.000338242	8.88306e-05
9.48	0.00216	0.00205	0.0024	0.000443818	9.08988e-05
9.49	0.00265	0.00229	0.00256	0.000545808	9.42879e-05
9.5	0.00313	0.00252	0.0027	0.000643273	9.90436e-05
9.51	0.0036	0.00274	0.00284	0.00073532	0.000105195
9.52	0.00405	0.00295	0.00296	0.000821101	0.000112751
9.53	0.00449	0.00316	0.00307	0.000899827	0.000121706
9.54	0.00491	0.00335	0.00317	0.000970772	0.000132034
9.55	0.00531	0.00353	0.00326	0.00103	0.00014369
9.56	0.00569	0.0037	0.00333	0.00109	0.000156612
9.57	0.00603	0.00385	0.00339	0.00113	0.00017072
9.58	0.00636	0.00398	0.00343	0.00116	0.000185918
9.59	0.00665	0.0041	0.00345	0.00119	0.000202091
9.6	0.00691	0.0042	0.00346	0.0012	0.000219111
9.61	0.00713	0.00428	0.00345	0.0012	0.000236833
9.62	0.00733	0.00434	0.00342	0.0012	0.0002551
9.63	0.00748	0.00439	0.00338	0.00118	0.000273744
9.64	0.00761	0.00441	0.00332	0.00115	0.000292583
9.65	0.0077	0.00442	0.00324	0.00111	0.000311428
9.66	0.00775	0.0044	0.00315	0.00106	0.000330081
9.67	0.00777	0.00437	0.00304	0.00099781	0.00034834
9.68	0.00776	0.00432	0.00293	0.000928963	0.000365997
9.69	0.00771	0.00425	0.00279	0.00085149	0.000382843
9.7	0.00763	0.00416	0.00265	0.000766031	0.000398665
9.71	0.00752	0.00406	0.00249	0.000673298	0.000413257
9.72	0.00738	0.00395	0.00233	0.00057407	0.000426412
9.73	0.00721	0.00382	0.00216	0.000469186	0.000437929
9.74	0.00702	0.00368	0.00198	0.000359539	0.000447616
9.75	0.00681	0.00353	0.00179	0.000246068	0.000455287
9.76	0.00657	0.00337	0.0016	0.000129754	0.000460769
9.77	0.00632	0.0032	0.00141	1.1608e-05	0.000463901
9.78	0.00605	0.00303	0.00122	-0.000107336	0.000464535
9.79	0.00577	0.00285	0.00103	-0.000226027	0.00046254
9.8	0.00548	0.00267	0.000839176	-0.000343407	0.000457802
9.81	0.00518	0.00249	0.000654296	-0.000458419	0.000450224
9.82	0.00488	0.00231	0.000475065	-0.000570018	0.000439731
9.83	0.00457	0.00214	0.000303044	-0.000677172	0.000426267
9.84	0.00427	0.00197	0.000139752	-0.00077888	0.000409797
9.85	0.00397	0.0018	-1.33475e-05	-0.000874174	0.00039031
9.86	0.00368	0.00165	-0.000154858	-0.000962126	0.000367816
9.87	0.00341	0.00151	-0.000283461	-0.00104	0.000342351
9.88	0.00314	0.00138	-0.000397929	-0.00111	0.000313971
9.89	0.00289	0.00126	-0.000497133	-0.00117	0.000282756
9.9	0.00266	0.00116	-0.000580053	-0.00122	0.000248813
9.91	0.00245	0.00107	-0.000645788	-0.00126	0.000212266
9.92	0.00226	0.001	-0.000693563	-0.00129	0.000173266
9.93	0.0021	0.000953308	-0.000722737	-0.00131	0.000131983
9.94	0.00196	0.000923939	-0.000732806	-0.00131	8.86083e-05
9.95	0.00185	0.000915072	-0.000723413	-0.0013	4.3353e-05
9.96	0.00177	0.000927323	-0.00069435	-0.00128	-3.55394e-06
9.97	0.00172	0.000961141	-0.000645558	-0.00124	-5.18666e-05
9.98	0.0017	0.00102	-0.000577133	-0.00119	-0.000101324
9.99	0.00171	0.00109	-0.000489328	-0.00113	-0.000151651
10	0.00176	0.00119	-0.000382546	-0.00106	-0.000202561
10.01	0.00183	0.00131	-0.000257346	-0.000974618	-0.000253758
10.02	0.00194	0.00146	-0.000114434	-0.000877173	-0.000304939
10.03	0.00207	0.00162	4.53335e-05	-0.000768446	-0.000355792
10.04	0.00224	0.0018	0.000220962	-0.000649041	-0.000406006
10.05	0.00243	0.002	0.00041132	-0.000519648	-0.000455266
10.06	0.00265	0.00222	0.000615147	-0.000381039	-0.000503259
10.07	0.00289	0.00246	0.00083106	-0.000234063	-0.000549676
10.08	0.00316	0.00271	0.00106	-7.96378e-05	-0.000594211
10.09	0.00345	0.00297	0.00129	8.12511e-05	-0.00063657
10.1	0.00376	0.00324	0.00154	0.000247562	-0.000676466
10.11	0.00408	0.00353	0.00178	0.000418201	-0.000713625
10.12	0.00442	0.00382	0.00204	0.000592033	-0.00074779
10.13	0.00477	0.00411	0.00229	0.000767885	-0.000778717
10.14	0.00512	0.00441	0.00254	0.000944559	-0.000806183
10.15	0.00548	0.00471	0.0028	0.00112	-0.000829985
10.16	0.00584	0.00501	0.00304	0.0013	-0.00084994
10.17	0.00619	0.0053	0.00328	0.00147	-0.000865891
10.18	0.00654	0.00559	0.00352	0.00164	-0.000877704
10.19	0.00688	0.00586	0.00374	0.0018	-0.000885272
10.2	0.00721	0.00613	0.00395	0.00195	-0.000888516
10.21	0.00752	0.00638	0.00415	0.0021	-0.000887384
10.22	0.00781	0.00662	0.00433	0.00224	-0.000881851
10.23	0.00808	0.00683	0.0045	0.00237	-0.000871924
10.24	0.00832	0.00703	0.00464	0.00249	-0.000857637
10.25	0.00853	0.0072	0.00477	0.0026	-0.000839054
10.26	0.00871	0.00735	0.00487	0.00269	-0.000816268
10.27	0.00885	0.00747	0.00495	0.00277	-0.000789401
10.28	0.00896	0.00756	0.005	0.00284	-0.000758601
10.29	0.00902	0.00761	0.00503	0.00289	-0.000724046
10.3	0.00905	0.00764	0.00504	0.00293	-0.000685937
10.31	0.00902	0.00763	0.00501	0.00295	-0.000644502
10.32	0.00895	0.00758	0.00496	0.00296	-0.000599992
10.33	0.00883	0.0075	0.00488	0.00295	-0.000552678
10.34	0.00867	0.00738	0.00477	0.00292	-0.000502853
10.35	0.00845	0.00722	0.00464	0.00288	-0.000450827
10.36	0.00818	0.00703	0.00447	0.00282	-0.000396926
10.37	0.00786	0.00679	0.00428	0.00274	-0.000341488
10.38	0.00749	0.00652	0.00406	0.00265	-0.000284867
10.39	0.00707	0.0062	0.00381	0.00254	-0.00022742
10.4	0.00659	0.00585	0.00354	0.00242	-0.000169514
10.41	0.00607	0.00545	0.00324	0.00229	-0.000111519
10.42	0.0055	0.00502	0.00292	0.00214	-5.38059e-05
10.43	0.00488	0.00456	0.00257	0.00197	3.25557e-06
10.44	0.00422	0.00406	0.0022	0.0018	5.93001e-05
10.45	0.00351	0.00352	0.00182	0.00161	0.000113969
10.46	0.00276	0.00295	0.00141	0.00142	0.000166913
10.47	0.00198	0.00236	0.000987675	0.00121	0.000217795
10.48	0.00116	0.00173	0.000550857	0.000999159	0.000266291
10.49	0.000307148	0.00107	0.000101338	0.000779374	0.000312095
10.5	-0.000574282	0.000396397	-0.00035884	0.000554037	0.00035492
10.51	-0.00148	-0.000303229	-0.000827567	0.000324393	0.0003945
10.52	-0.00241	-0.00102	-0.0013	9.1715e-05	0.000430592
10.53	-0.00336	-0.00176	-0.00178	-0.000142709	0.000462977
10.54	-0.00432	-0.00251	-0.00226	-0.000377582	0.000491464
10.55	-0.00529	-0.00327	-0.00274	-0.000611605	0.00051589
10.56	-0.00627	-0.00403	-0.00322	-0.00084349	0.000536121
10.57	-0.00724	-0.00481	-0.0037	-0.00107	0.000552053
10.58	-0.00822	-0.00558	-0.00416	-0.0013	0.000563614
10.59	-0.00919	-0.00635	-0.00462	-0.00151	0.000570763
10.6	-0.01015	-0.00712	-0.00507	-0.00172	0.000573493
10.61	-0.0111	-0.00788	-0.0055	-0.00193	0.000571828
10.62	-0.01202	-0.00863	-0.00592	-0.00212	0.000565825
10.63	-0.01292	-0.00937	-0.00632	-0.0023	0.000555572
10.64	-0.0138	-0.01009	-0.0067	-0.00248	0.000541191
10.65	-0.01464	-0.01079	-0.00706	-0.00264	0.000522832
10.66	-0.01545	-0.01147	-0.0074	-0.00278	0.000500676
10.67	-0.01623	-0.01213	-0.00771	-0.00292	0.000474932
10.68	-0.01696	-0.01275	-0.00801	-0.00304	0.000445836
10.69	-0.01765	-0.01335	-0.00827	-0.00314	0.000413651
10.7	-0.01829	-0.01391	-0.00851	-0.00323	0.00037866
10.71	-0.01888	-0.01444	-0.00872	-0.0033	0.00034117
10.72	-0.01942	-0.01493	-0.0089	-0.00336	0.000301507
10.73	-0.0199	-0.01538	-0.00905	-0.0034	0.000260013
10.74	-0.02033	-0.0158	-0.00917	-0.00343	0.000217045
10.75	-0.0207	-0.01617	-0.00927	-0.00344	0.000172972
10.76	-0.02102	-0.01649	-0.00933	-0.00344	0.000128169
10.77	-0.02127	-0.01678	-0.00937	-0.00342	8.30226e-05
10.78	-0.02146	-0.01701	-0.00937	-0.00338	3.7918e-05
10.79	-0.0216	-0.0172	-0.00935	-0.00333	-6.75696e-06
10.8	-0.02167	-0.01735	-0.0093	-0.00327	-5.06174e-05
10.81	-0.02168	-0.01745	-0.00922	-0.00319	-9.32838e-05
10.82	-0.02163	-0.0175	-0.00911	-0.0031	-0.000134385
10.83	-0.02152	-0.0175	-0.00898	-0.00299	-0.000173561
10.84	-0.02136	-0.01746	-0.00882	-0.00288	-0.000210464
10.85	-0.02113	-0.01737	-0.00864	-0.00275	-0.000244767
10.86	-0.02085	-0.01723	-0.00844	-0.00262	-0.000276158
10.87	-0.02052	-0.01705	-0.00822	-0.00247	-0.000304347
10.88	-0.02013	-0.01683	-0.00798	-0.00232	-0.000329072
10.89	-0.0197	-0.01656	-0.00772	-0.00216	-0.000350091
10.9	-0.01921	-0.01625	-0.00744	-0.00199	-0.000367195
10.91	-0.01869	-0.0159	-0.00715	-0.00183	-0.000380203
10.92	-0.01811	-0.01551	-0.00685	-0.00165	-0.000388964
10.93	-0.01751	-0.01509	-0.00653	-0.00148	-0.000393363
10.94	-0.01686	-0.01463	-0.00621	-0.0013	-0.000393315
10.95	-0.01618	-0.01414	-0.00588	-0.00112	-0.000388772
10.96	-0.01547	-0.01362	-0.00554	-0.000941652	-0.000379722
10.97	-0.01473	-0.01307	-0.0052	-0.000765183	-0.000366187
10.98	-0.01397	-0.01249	-0.00486	-0.000591067	-0.000348226
10.99	-0.01319	-0.01189	-0.00451	-0.000420214	-0.000325931
11	-0.01239	-0.01127	-0.00417	-0.000253487	-0.000299434
11.01	-0.01158	-0.01062	-0.00382	-9.16997e-05	-0.000268897
11.02	-0.01076	-0.00997	-0.00348	6.439e-05	-0.000234517
11.03	-0.00993	-0.00929	-0.00315	0.000214085	-0.000196526
11.04	-0.00909	-0.00861	-0.00282	0.00035675	-0.000155183
11.05	-0.00826	-0.00791	-0.00249	0.000491819	-0.000110779
11.06	-0.00742	-0.00721	-0.00218	0.000618796	-6.36313e-05
11.07	-0.00659	-0.0065	-0.00188	0.000737255	-1.40832e-05
11.08	-0.00577	-0.00579	-0.00158	0.000846844	3.74992e-05
11.09	-0.00495	-0.00508	-0.0013	0.000947287	9.07294e-05
11.1	-0.00415	-0.00437	-0.00102	0.00104	0.000145203
11.11	-0.00337	-0.00366	-0.000760095	0.00112	0.000200499
11.12	-0.0026	-0.00296	-0.000510632	0.00119	0.000256187
11.13	-0.00184	-0.00227	-0.000273632	0.00125	0.000311825
11.14	-0.00111	-0.00159	-4.92678e-05	0.00131	0.000366965
11.15	-0.000400995	-0.000915064	0.000162394	0.00135	0.000421158
11.16	0.000286045	-0.00025632	0.000361397	0.00139	0.000473954
11.17	0.000948757	0.000387954	0.000547883	0.00141	0.000524905
11.18	0.00159	0.00102	0.000722095	0.00143	0.000573574
11.19	0.0022	0.00163	0.000884368	0.00144	0.000619529
11.2	0.00278	0.00222	0.00104	0.00144	0.000662355
11.21	0.00334	0.00279	0.00117	0.00144	0.000701653
11.22	0.00387	0.00335	0.0013	0.00143	0.00073704
11.23	0.00437	0.00388	0.00142	0.00141	0.000768158
11.24	0.00484	0.00439	0.00153	0.00139	0.000794675
11.25	0.00529	0.00487	0.00164	0.00136	0.000816283
11.26	0.00571	0.00534	0.00173	0.00133	0.000832708
11.27	0.0061	0.00578	0.00182	0.00129	0.000843704
11.28	0.00647	0.00619	0.0019	0.00126	0.000849063
11.29	0.00681	0.00658	0.00198	0.00122	0.000848611
11.3	0.00713	0.00695	0.00205	0.00118	0.000842211
11.31	0.00742	0.00729	0.00212	0.00113	0.000829768
11.32	0.00769	0.00761	0.00219	0.00109	0.000811224
11.33	0.00794	0.00791	0.00225	0.00105	0.000786562
11.34	0.00817	0.00818	0.00231	0.00101	0.000755809
11.35	0.00838	0.00843	0.00238	0.000972336	0.000719029
11.36	0.00857	0.00865	0.00244	0.000935702	0.000676331
11.37	0.00874	0.00885	0.00251	0.000901617	0.000627865
11.38	0.0089	0.00903	0.00258	0.000870501	0.000573819
11.39	0.00904	0.00919	0.00265	0.000842728	0.000514422
11.4	0.00917	0.00933	0.00272	0.000818621	0.000449943
11.41	0.00929	0.00945	0.0028	0.000798451	0.000380686
11.42	0.00939	0.00954	0.00288	0.000782431	0.000306989
11.43	0.00949	0.00962	0.00296	0.000770723	0.000229227
11.44	0.00957	0.00968	0.00305	0.000763427	0.000147802
11.45	0.00965	0.00972	0.00314	0.000760589	6.31486e-05
11.46	0.00972	0.00975	0.00324	0.000762198	-2.42753e-05
11.47	0.00979	0.00976	0.00334	0.000768183	-0.000113988
11.48	0.00985	0.00975	0.00345	0.000778423	-0.000205486
11.49	0.0099	0.00973	0.00356	0.000792738	-0.000298251
11.5	0.00995	0.00969	0.00367	0.000810899	-0.000391749
11.51	0.01	0.00964	0.00378	0.000832629	-0.000485436
11.52	0.01004	0.00958	0.0039	0.000857602	-0.000578762
11.53	0.01008	0.00951	0.00402	0.000885451	-0.000671172
11.54	0.01012	0.00943	0.00414	0.000915769	-0.000762111
11.55	0.01015	0.00933	0.00426	0.000948114	-0.000851029
11.56	0.01018	0.00923	0.00438	0.000982014	-0.000937381
11.57	0.01021	0.00912	0.00451	0.00102	-0.00102
11.58	0.01023	0.00899	0.00462	0.00105	-0.0011
11.59	0.01026	0.00886	0.00474	0.00109	-0.00118
11.6	0.01028	0.00873	0.00486	0.00112	-0.00125
11.61	0.01029	0.00858	0.00497	0.00116	-0.00131
11.62	0.0103	0.00844	0.00507	0.00119	-0.00137
11.63	0.01031	0.00828	0.00517	0.00122	-0.00143
11.64	0.01032	0.00812	0.00526	0.00125	-0.00148
11.65	0.01031	0.00796	0.00535	0.00127	-0.00152
11.66	0.01031	0.00779	0.00542	0.00129	-0.00155
11.67	0.01029	0.00761	0.00549	0.00131	-0.00158
11.68	0.01027	0.00744	0.00555	0.00132	-0.0016
11.69	0.01025	0.00726	0.00559	0.00132	-0.00161
11.7	0.01021	0.00708	0.00563	0.00132	-0.00162
11.71	0.01017	0.00689	0.00565	0.00132	-0.00162
11.72	0.01012	0.00671	0.00566	0.00131	-0.0016
11.73	0.01006	0.00652	0.00566	0.00129	-0.00159
11.74	0.00999	0.00634	0.00564	0.00126	-0.00156
11.75	0.00991	0.00615	0.00561	0.00123	-0.00153
11.76	0.00983	0.00596	0.00556	0.0012	-0.00149
11.77	0.00973	0.00577	0.0055	0.00115	-0.00144
11.78	0.00962	0.00558	0.00543	0.0011	-0.00138
11.79	0.0095	0.0054	0.00534	0.00104	-0.00132
11.8	0.00937	0.00521	0.00524	0.000974735	-0.00125
11.81	0.00923	0.00503	0.00512	0.000903257	-0.00118
11.82	0.00908	0.00484	0.00499	0.000825645	-0.0011
11.83	0.00891	0.00466	0.00485	0.000742213	-0.00101
11.84	0.00874	0.00449	0.00469	0.000653328	-0.000921187
11.85	0.00856	0.00431	0.00452	0.000559408	-0.000826227
11.86	0.00837	0.00414	0.00434	0.000460918	-0.00072738
11.87	0.00816	0.00397	0.00415	0.000358368	-0.00062517
11.88	0.00795	0.0038	0.00394	0.000252312	-0.000520142
11.89	0.00773	0.00364	0.00373	0.000143338	-0.000412852
11.9	0.00751	0.00348	0.00351	3.20684e-05	-0.000303873
11.91	0.00727	0.00332	0.00328	-8.08445e-05	-0.000193782
11.92	0.00703	0.00317	0.00304	-0.000194726	-8.31615e-05
11.93	0.00679	0.00303	0.0028	-0.000308882	2.74031e-05
11.94	0.00653	0.00289	0.00256	-0.000422604	0.000137331
11.95	0.00628	0.00275	0.00231	-0.000535178	0.000246046
11.96	0.00602	0.00262	0.00206	-0.000645883	0.000352984
11.97	0.00576	0.00249	0.0018	-0.000754003	0.000457592
11.98	0.0055	0.00237	0.00155	-0.000858831	0.000559334
11.99	0.00523	0.00225	0.0013	-0.000959672	0.000657695
12	0.00497	0.00214	0.00105	-0.00106	0.000752182
12.01	0.0047	0.00203	0.000807178	-0.00115	0.000842327
12.02	0.00444	0.00193	0.000567367	-0.00123	0.000927694
12.03	0.00418	0.00183	0.000333433	-0.00131	0.00101
12.04	0.00393	0.00174	0.000106423	-0.00138	0.00108
12.05	0.00367	0.00165	-0.000112665	-0.00145	0.00115
12.06	0.00342	0.00157	-0.000322888	-0.0015	0.00121
12.07	0.00318	0.00149	-0.000523365	-0.00155	0.00127
12.08	0.00294	0.00142	-0.000713285	-0.00159	0.00132
12.09	0.00271	0.00135	-0.000891908	-0.00162	0.00136
12.1	0.00249	0.00128	-0.00106	-0.00164	0.0014
12.11	0.00227	0.00122	-0.00121	-0.00165	0.00143
12.12	0.00206	0.00116	-0.00135	-0.00165	0.00145
12.13	0.00186	0.0011	-0.00148	-0.00164	0.00146
12.14	0.00166	0.00104	-0.0016	-0.00162	0.00147
12.15	0.00147	0.000983057	-0.0017	-0.00159	0.00147
12.16	0.00129	0.000928315	-0.00178	-0.00156	0.00146
12.17	0.00112	0.000874088	-0.00185	-0.00151	0.00145
12.18	0.000950889	0.000819873	-0.00191	-0.00145	0.00143
12.19	0.000790664	0.000765153	-0.00196	-0.00139	0.0014
12.2	0.000636707	0.000709404	-0.00199	-0.00132	0.00137
12.21	0.000488547	0.000652096	-0.002	-0.00124	0.00133
12.22	0.000345639	0.000592694	-0.00201	-0.00115	0.00129
12.23	0.000207373	0.000530669	-0.002	-0.00106	0.00124
12.24	7.30723e-05	0.000465494	-0.00198	-0.000963691	0.00119
12.25	-5.7993e-05	0.000396653	-0.00195	-0.000860096	0.00113
12.26	-0.000186605	0.000323644	-0.00191	-0.000752058	0.00107
12.27	-0.00031359	0.000245982	-0.00186	-0.000640327	0.00101
12.28	-0.000439809	0.000163205	-0.0018	-0.000525682	0.000940872
12.29	-0.000566154	7.48742e-05	-0.00174	-0.000408927	0.000872144
12.3	-0.000693534	-1.94158e-05	-0.00167	-0.000290882	0.000801658
12.31	-0.000822873	-0.000120039	-0.00159	-0.000172384	0.000729915
12.32	-0.000955098	-0.00022733	-0.00151	-5.42755e-05	0.000657418
12.33	-0.00109	-0.000341586	-0.00142	6.25995e-05	0.000584667
12.34	-0.00123	-0.000463055	-0.00133	0.000177401	0.000512159
12.35	-0.00138	-0.00059194	-0.00124	0.000289299	0.000440381
12.36	-0.00153	-0.000728395	-0.00115	0.00039748	0.000369807
12.37	-0.00169	-0.000872518	-0.00107	0.000501151	0.0003009
12.38	-0.00186	-0.00102	-0.000978839	0.000599547	0.000234103
12.39	-0.00204	-0.00118	-0.000895566	0.000691936	0.00016984
12.4	-0.00222	-0.00135	-0.000816342	0.000777621	0.000108511
12.41	-0.00242	-0.00153	-0.000742131	0.000855952	5.0492e-05
12.42	-0.00262	-0.00171	-0.000673856	0.000926321	-3.86993e-06
12.43	-0.00284	-0.0019	-0.000612383	0.000988176	-5.42564e-05
12.44	-0.00307	-0.00209	-0.000558522	0.00104	-0.000100381
12.45	-0.00331	-0.00229	-0.000513016	0.00108	-0.000141989
12.46	-0.00356	-0.0025	-0.000476539	0.00112	-0.000178863
12.47	-0.00382	-0.00272	-0.000449692	0.00114	-0.000210819
12.48	-0.0041	-0.00293	-0.000432996	0.00115	-0.000237709
12.49	-0.00438	-0.00316	-0.000426889	0.00116	-0.000259424
12.5	-0.00468	-0.00338	-0.000431726	0.00115	-0.000275891
12.51	-0.00498	-0.00361	-0.000447775	0.00113	-0.000287075
12.52	-0.0053	-0.00384	-0.000475214	0.0011	-0.000292981
12.53	-0.00562	-0.00408	-0.00051413	0.00106	-0.000293646
12.54	-0.00596	-0.00431	-0.000564523	0.00101	-0.000289149
12.55	-0.0063	-0.00454	-0.000626301	0.000948548	-0.000279602
12.56	-0.00664	-0.00477	-0.000699283	0.000877964	-0.00026515
12.57	-0.007	-0.005	-0.000783202	0.000797918	-0.000245975
12.58	-0.00735	-0.00523	-0.000877705	0.000708848	-0.000222289
12.59	-0.00771	-0.00545	-0.000982358	0.000611258	-0.000194333
12.6	-0.00807	-0.00567	-0.0011	0.000505703	-0.000162379
12.61	-0.00843	-0.00588	-0.00122	0.000392796	-0.000126721
12.62	-0.00879	-0.00609	-0.00135	0.000273194	-8.76804e-05
12.63	-0.00915	-0.00628	-0.00149	0.000147604	-4.55987e-05
12.64	-0.0095	-0.00647	-0.00164	1.67677e-05	-8.36373e-07
12.65	-0.00984	-0.00665	-0.00179	-0.000118536	4.62299e-05
12.66	-0.01018	-0.00682	-0.00195	-0.000257497	9.52095e-05
12.67	-0.01051	-0.00697	-0.00211	-0.000399286	0.000145701
12.68	-0.01082	-0.00712	-0.00227	-0.000543049	0.000197296
12.69	-0.01112	-0.00725	-0.00244	-0.000687922	0.000249578
12.7	-0.01141	-0.00737	-0.00261	-0.000833035	0.000302132
12.71	-0.01168	-0.00747	-0.00278	-0.000977512	0.000354539
12.72	-0.01193	-0.00756	-0.00295	-0.00112	0.000406389
12.73	-0.01217	-0.00763	-0.00311	-0.00126	0.000457272
12.74	-0.01238	-0.00769	-0.00327	-0.0014	0.00050679
12.75	-0.01257	-0.00773	-0.00343	-0.00153	0.000554557
12.76	-0.01273	-0.00775	-0.00359	-0.00166	0.000600199
12.77	-0.01287	-0.00776	-0.00374	-0.00178	0.000643358
12.78	-0.01298	-0.00775	-0.00388	-0.0019	0.000683697
12.79	-0.01307	-0.00772	-0.00401	-0.00201	0.000720897
12.8	-0.01312	-0.00767	-0.00414	-0.00211	0.000754662
12.81	-0.01315	-0.00761	-0.00425	-0.00221	0.000784723
12.82	-0.01315	-0.00753	-0.00436	-0.00229	0.000810832
12.83	-0.01311	-0.00743	-0.00445	-0.00237	0.000832774
12.84	-0.01304	-0.00732	-0.00453	-0.00243	0.000850357
12.85	-0.01295	-0.00719	-0.00461	-0.00249	0.000863424
12.86	-0.01281	-0.00705	-0.00466	-0.00253	0.000871843
12.87	-0.01265	-0.00688	-0.00471	-0.00257	0.000875518
12.88	-0.01246	-0.00671	-0.00474	-0.00259	0.00087438
12.89	-0.01223	-0.00652	-0.00476	-0.0026	0.000868394
12.9	-0.01197	-0.00631	-0.00477	-0.00261	0.000857557
12.91	-0.01168	-0.0061	-0.00476	-0.0026	0.000841894
12.92	-0.01136	-0.00587	-0.00473	-0.00258	0.000821463
12.93	-0.01102	-0.00563	-0.0047	-0.00255	0.000796353
12.94	-0.01064	-0.00538	-0.00465	-0.0025	0.000766679
12.95	-0.01023	-0.00512	-0.00458	-0.00245	0.000732587
12.96	-0.0098	-0.00485	-0.00451	-0.00239	0.000694247
12.97	-0.00935	-0.00458	-0.00442	-0.00232	0.000651858
12.98	-0.00887	-0.0043	-0.00431	-0.00224	0.00060564
12.99	-0.00837	-0.00401	-0.0042	-0.00215	0.000555835
13	-0.00785	-0.00372	-0.00407	-0.00205	0.000502709
13.01	-0.00731	-0.00342	-0.00393	-0.00195	0.000446541
13.02	-0.00675	-0.00313	-0.00379	-0.00184	0.000387631
13.03	-0.00618	-0.00283	-0.00363	-0.00172	0.000326292
13.04	-0.00559	-0.00253	-0.00346	-0.0016	0.000262847
13.05	-0.00499	-0.00223	-0.00329	-0.00147	0.000197631
13.06	-0.00439	-0.00194	-0.0031	-0.00134	0.000130986
13.07	-0.00378	-0.00164	-0.00291	-0.0012	6.32602e-05
13.08	-0.00316	-0.00135	-0.00272	-0.00106	-5.19756e-06
13.09	-0.00254	-0.00106	-0.00252	-0.000922603	-7.4036e-05
13.1	-0.00192	-0.000782711	-0.00231	-0.000780682	-0.000142906
13.11	-0.0013	-0.000506425	-0.0021	-0.000638206	-0.000211462
13.12	-0.000677437	-0.000236351	-0.00189	-0.000495894	-0.000279366
13.13	-6.46065e-05	2.69122e-05	-0.00168	-0.000354451	-0.000346285
13.14	0.000541391	0.000282827	-0.00146	-0.00021456	-0.000411899
13.15	0.00114	0.000530919	-0.00125	-7.68836e-05	-0.000475899
13.16	0.00173	0.000770777	-0.00103	5.79456e-05	-0.000537989
13.17	0.0023	0.001	-0.000814852	0.000189326	-0.00059789
13.18	0.00286	0.00122	-0.000601693	0.000316689	-0.00065534
13.19	0.00341	0.00144	-0.00039075	0.000439507	-0.000710094
13.2	0.00394	0.00164	-0.000182621	0.000557291	-0.000761928
13.21	0.00445	0.00184	2.21369e-05	0.000669595	-0.000810639
13.22	0.00494	0.00202	0.000223012	0.000776019	-0.000856045
13.23	0.00541	0.0022	0.000419537	0.000876211	-0.000897986
13.24	0.00586	0.00237	0.000611291	0.000969868	-0.000936327
13.25	0.00629	0.00252	0.000797901	0.00106	-0.000970956
13.26	0.00669	0.00267	0.000979042	0.00114	-0.001
13.27	0.00707	0.00281	0.00115	0.00121	-0.00103
13.28	0.00743	0.00295	0.00132	0.00127	-0.00105
13.29	0.00776	0.00307	0.00149	0.00133	-0.00107
13.3	0.00807	0.00319	0.00164	0.00138	-0.00109
13.31	0.00835	0.0033	0.00179	0.00143	-0.0011
13.32	0.00861	0.0034	0.00194	0.00146	-0.0011
13.33	0.00884	0.0035	0.00208	0.00149	-0.00111
13.34	0.00905	0.00359	0.00221	0.00152	-0.00111
13.35	0.00923	0.00367	0.00233	0.00153	-0.00111
13.36	0.00939	0.00376	0.00245	0.00154	-0.0011
13.37	0.00953	0.00383	0.00256	0.00154	-0.00109
13.38	0.00964	0.00391	0.00267	0.00154	-0.00107
13.39	0.00973	0.00398	0.00277	0.00153	-0.00106
13.4	0.0098	0.00404	0.00287	0.00152	-0.00104
13.41	0.00984	0.00411	0.00296	0.0015	-0.00102
13.42	0.00987	0.00417	0.00304	0.00148	-0.000994086
13.43	0.00988	0.00423	0.00312	0.00146	-0.000968033
13.44	0.00987	0.00429	0.0032	0.00143	-0.000940066
13.45	0.00984	0.00435	0.00327	0.0014	-0.000910411
13.46	0.0098	0.00441	0.00334	0.00136	-0.000879293
13.47	0.00974	0.00447	0.0034	0.00133	-0.00084694
13.48	0.00966	0.00452	0.00346	0.00129	-0.000813576
13.49	0.00958	0.00458	0.00352	0.00125	-0.000779426
13.5	0.00948	0.00464	0.00357	0.00122	-0.000744707
13.51	0.00937	0.0047	0.00362	0.00118	-0.000709633
13.52	0.00925	0.00475	0.00367	0.00114	-0.000674408
13.53	0.00912	0.00481	0.00371	0.0011	-0.000639231
13.54	0.00899	0.00487	0.00375	0.00106	-0.000604287
13.55	0.00884	0.00493	0.00379	0.00103	-0.000569754
13.56	0.00869	0.00499	0.00383	0.000994002	-0.000535796
13.57	0.00854	0.00504	0.00386	0.000962204	-0.000502565
13.58	0.00838	0.0051	0.0039	0.000932644	-0.000470198
13.59	0.00821	0.00515	0.00393	0.00090555	-0.000438819
13.6	0.00804	0.0052	0.00395	0.000881114	-0.000408538
13.61	0.00787	0.00525	0.00398	0.000859499	-0.000379448
13.62	0.0077	0.0053	0.004	0.00084083	-0.000351628
13.63	0.00753	0.00535	0.00402	0.000825199	-0.00032514
13.64	0.00736	0.00539	0.00404	0.000812664	-0.000300032
13.65	0.00718	0.00542	0.00405	0.000803247	-0.000276334
13.66	0.00701	0.00545	0.00406	0.00079694	-0.000254064
13.67	0.00683	0.00548	0.00407	0.000793698	-0.000233222
13.68	0.00666	0.0055	0.00407	0.000793447	-0.000213796
13.69	0.00648	0.00552	0.00407	0.000796082	-0.000195758
13.7	0.00631	0.00553	0.00406	0.000801469	-0.00017907
13.71	0.00614	0.00553	0.00406	0.000809448	-0.000163677
13.72	0.00597	0.00552	0.00404	0.000819831	-0.000149516
13.73	0.0058	0.0055	0.00402	0.000832412	-0.000136512
13.74	0.00563	0.00548	0.004	0.000846958	-0.00012458
13.75	0.00546	0.00545	0.00397	0.000863223	-0.00011363
13.76	0.00529	0.0054	0.00394	0.000880942	-0.000103559
13.77	0.00512	0.00535	0.0039	0.000899837	-9.42614e-05
13.78	0.00496	0.00529	0.00385	0.000919621	-8.56268e-05
13.79	0.00479	0.00521	0.0038	0.000939996	-7.75397e-05
13.8	0.00462	0.00513	0.00374	0.000960662	-6.98828e-05
13.81	0.00446	0.00503	0.00368	0.000981314	-6.25374e-05
13.82	0.00429	0.00493	0.00361	0.001	-5.5385e-05
13.83	0.00412	0.00481	0.00353	0.00102	-4.83083e-05
13.84	0.00395	0.00468	0.00345	0.00104	-4.11922e-05
13.85	0.00378	0.00455	0.00336	0.00106	-3.39257e-05
13.86	0.00361	0.0044	0.00326	0.00107	-2.64022e-05
13.87	0.00344	0.00424	0.00316	0.00109	-1.85209e-05
13.88	0.00327	0.00407	0.00305	0.0011	-1.0188e-05
13.89	0.0031	0.00389	0.00294	0.00111	-1.31723e-06
13.9	0.00292	0.0037	0.00282	0.00112	8.16897e-06
13.91	0.00275	0.00351	0.0027	0.00112	1.83389e-05
13.92	0.00257	0.0033	0.00257	0.00113	2.92507e-05
13.93	0.00239	0.00309	0.00243	0.00112	4.09521e-05
13.94	0.00221	0.00287	0.00229	0.00112	5.34797e-05
13.95	0.00203	0.00265	0.00215	0.00111	6.68583e-05
13.96	0.00184	0.00242	0.002	0.0011	8.11013e-05
13.97	0.00166	0.00218	0.00185	0.00109	9.621e-05
13.98	0.00148	0.00195	0.00169	0.00107	0.000112174
13.99	0.00129	0.00171	0.00154	0.00105	0.00012897
14	0.0011	0.00146	0.00138	0.00103	0.000146563
14.01	0.000917917	0.00122	0.00122	0.000998892	0.000164908
14.02	0.000732049	0.000976883	0.00106	0.000967927	0.000183948
14.03	0.000546618	0.000734266	0.000897974	0.000933705	0.000203612
14.04	0.000361941	0.00049343	0.000737947	0.000896326	0.000223824
14.05	0.00017835	0.000255285	0.000578885	0.00085591	0.000244495
14.06	-3.81207e-06	2.07257e-05	0.000421358	0.000812595	0.000265527
14.07	-0.000184196	-0.000209372	0.000265929	0.000766538	0.000286815
14.08	-0.000362447	-0.000434162	0.000113153	0.000717907	0.000308245
14.09	-0.000538212	-0.000652831	-3.64301e-05	0.000666889	0.000329699
14.1	-0.000711142	-0.000864603	-0.000182298	0.000613678	0.000351051
14.11	-0.000880894	-0.00107	-0.00032395	0.000558481	0.000372171
14.12	-0.00105	-0.00126	-0.000460913	0.000501511	0.000392928
14.13	-0.00121	-0.00145	-0.000592742	0.000442989	0.000413185
14.14	-0.00137	-0.00163	-0.000719026	0.000383139	0.000432806
14.15	-0.00152	-0.0018	-0.000839389	0.000322188	0.000451655
14.16	-0.00167	-0.00195	-0.000953497	0.000260364	0.000469594
14.17	-0.00182	-0.0021	-0.00106	0.000197891	0.000486492
14.18	-0.00195	-0.00223	-0.00116	0.000134992	0.000502217
14.19	-0.00209	-0.00236	-0.00126	7.18858e-05	0.000516643
14.2	-0.00222	-0.00247	-0.00134	8.78278e-06	0.00052965
14.21	-0.00234	-0.00257	-0.00142	-5.41137e-05	0.000541122
14.22	-0.00246	-0.00266	-0.00149	-0.00011661	0.000550953
14.23	-0.00257	-0.00274	-0.00156	-0.000178522	0.000559044
14.24	-0.00268	-0.00281	-0.00162	-0.000239679	0.000565305
14.25	-0.00278	-0.00286	-0.00167	-0.000299922	0.000569656
14.26	-0.00288	-0.00291	-0.00171	-0.000359106	0.000572029
14.27	-0.00297	-0.00295	-0.00175	-0.000417099	0.000572365
14.28	-0.00306	-0.00297	-0.00178	-0.000473786	0.000570617
14.29	-0.00314	-0.00299	-0.0018	-0.000529065	0.000566754
14.3	-0.00322	-0.003	-0.00182	-0.000582849	0.000560752
14.31	-0.00329	-0.003	-0.00183	-0.000635067	0.000552605
14.32	-0.00336	-0.00299	-0.00184	-0.000685664	0.000542318
14.33	-0.00343	-0.00298	-0.00184	-0.000734597	0.000529909
14.34	-0.0035	-0.00297	-0.00184	-0.000781839	0.00051541
14.35	-0.00356	-0.00294	-0.00183	-0.000827376	0.000498866
14.36	-0.00362	-0.00292	-0.00183	-0.000871207	0.000480335
14.37	-0.00368	-0.00289	-0.00182	-0.000913342	0.000459889
14.38	-0.00374	-0.00286	-0.0018	-0.000953802	0.000437609
14.39	-0.0038	-0.00283	-0.00179	-0.000992618	0.000413593
14.4	-0.00386	-0.0028	-0.00177	-0.00103	0.000387945
14.41	-0.00392	-0.00277	-0.00176	-0.00107	0.000360784
14.42	-0.00398	-0.00274	-0.00175	-0.0011	0.000332237
14.43	-0.00404	-0.00271	-0.00173	-0.00113	0.00030244
14.44	-0.0041	-0.00269	-0.00172	-0.00116	0.000271539
14.45	-0.00417	-0.00267	-0.00171	-0.00119	0.000239686
14.46	-0.00423	-0.00266	-0.0017	-0.00122	0.00020704
14.47	-0.0043	-0.00266	-0.0017	-0.00125	0.000173765
14.48	-0.00438	-0.00265	-0.0017	-0.00128	0.000140031
14.49	-0.00445	-0.00266	-0.0017	-0.0013	0.000106011
14.5	-0.00454	-0.00268	-0.00171	-0.00133	7.18774e-05
14.51	-0.00462	-0.0027	-0.00173	-0.00135	3.78077e-05
14.52	-0.00471	-0.00273	-0.00174	-0.00137	3.97721e-06
14.53	-0.0048	-0.00277	-0.00177	-0.00139	-2.94393e-05
14.54	-0.00489	-0.00282	-0.0018	-0.00141	-6.22694e-05
14.55	-0.00499	-0.00287	-0.00183	-0.00143	-9.43442e-05
14.56	-0.00509	-0.00294	-0.00187	-0.00145	-0.000125499
14.57	-0.0052	-0.00301	-0.00191	-0.00147	-0.000155575
14.58	-0.00531	-0.0031	-0.00196	-0.00148	-0.00018442
14.59	-0.00542	-0.00319	-0.00202	-0.0015	-0.000211889
14.6	-0.00553	-0.00329	-0.00208	-0.00151	-0.000237845
14.61	-0.00564	-0.0034	-0.00215	-0.00153	-0.000262162
14.62	-0.00575	-0.00351	-0.00222	-0.00154	-0.000284723
14.63	-0.00587	-0.00364	-0.00229	-0.00155	-0.000305422
14.64	-0.00598	-0.00376	-0.00237	-0.00156	-0.000324166
14.65	-0.00609	-0.00389	-0.00245	-0.00156	-0.000340871
14.66	-0.0062	-0.00403	-0.00254	-0.00157	-0.00035547
14.67	-0.00631	-0.00417	-0.00262	-0.00157	-0.000367906
14.68	-0.00641	-0.00431	-0.00271	-0.00157	-0.000378136
14.69	-0.00651	-0.00445	-0.0028	-0.00157	-0.000386133
14.7	-0.0066	-0.0046	-0.00289	-0.00157	-0.000391882
14.71	-0.00668	-0.00474	-0.00298	-0.00156	-0.000395382
14.72	-0.00676	-0.00488	-0.00307	-0.00155	-0.000396647
14.73	-0.00683	-0.00501	-0.00315	-0.00154	-0.000395703
14.74	-0.00688	-0.00514	-0.00324	-0.00153	-0.000392594
14.75	-0.00693	-0.00527	-0.00331	-0.00151	-0.000387373
14.76	-0.00696	-0.00539	-0.00339	-0.00149	-0.000380107
14.77	-0.00699	-0.0055	-0.00346	-0.00146	-0.000370879
14.78	-0.00699	-0.0056	-0.00352	-0.00143	-0.00035978
14.79	-0.00699	-0.00569	-0.00358	-0.0014	-0.000346914
14.8	-0.00696	-0.00576	-0.00363	-0.00137	-0.000332397
14.81	-0.00693	-0.00583	-0.00367	-0.00133	-0.000316353
14.82	-0.00687	-0.00588	-0.0037	-0.00128	-0.000298918
14.83	-0.0068	-0.00591	-0.00372	-0.00123	-0.000280233
14.84	-0.00671	-0.00593	-0.00373	-0.00118	-0.000260449
14.85	-0.0066	-0.00593	-0.00373	-0.00113	-0.000239724
14.86	-0.00647	-0.00592	-0.00372	-0.00107	-0.000218219
14.87	-0.00632	-0.00588	-0.0037	-0.001	-0.000196101
14.88	-0.00615	-0.00583	-0.00367	-0.000933224	-0.00017354
14.89	-0.00596	-0.00576	-0.00362	-0.000860872	-0.00015071
14.9	-0.00575	-0.00567	-0.00356	-0.000784672	-0.000127783
14.91	-0.00553	-0.00555	-0.00349	-0.000704759	-0.000104935
14.92	-0.00528	-0.00542	-0.00341	-0.000621291	-8.23369e-05
14.93	-0.00501	-0.00527	-0.00331	-0.000534458	-6.01612e-05
14.94	-0.00473	-0.0051	-0.0032	-0.000444471	-3.85752e-05
14.95	-0.00443	-0.0049	-0.00308	-0.000351571	-1.77427e-05
14.96	-0.00411	-0.00469	-0.00294	-0.000256023	2.17791e-06
14.97	-0.00377	-0.00446	-0.0028	-0.000158116	2.10345e-05
14.98	-0.00342	-0.00421	-0.00264	-5.81618e-05	3.86818e-05
14.99	-0.00305	-0.00394	-0.00247	4.35048e-05	5.4983e-05
15	-0.00267	-0.00366	-0.00229	0.000146529	6.981e-05
15.01	-0.00228	-0.00336	-0.0021	0.000250538	8.30443e-05
15.02	-0.00188	-0.00304	-0.0019	0.000355141	9.45781e-05
15.03	-0.00146	-0.00271	-0.0017	0.000459934	0.000104315
15.04	-0.00104	-0.00236	-0.00148	0.000564498	0.000112169
15.05	-0.000610865	-0.00201	-0.00126	0.000668408	0.000118068
15.06	-0.000177024	-0.00164	-0.00103	0.000771227	0.000121952
15.07	0.000260343	-0.00127	-0.000800307	0.000872516	0.000123775
15.08	0.000699548	-0.000884567	-0.000564232	0.000971833	0.000123502
15.09	0.00114	-0.000495801	-0.000325313	0.00107	0.000121114
15.1	0.00158	-0.000102641	-8.46164e-05	0.00116	0.000116605
15.11	0.00201	0.000293284	0.000156769	0.00125	0.000109982
15.12	0.00244	0.000690319	0.000397743	0.00134	0.000101268
15.13	0.00286	0.00109	0.000637196	0.00142	9.04978e-05
15.14	0.00328	0.00148	0.000874022	0.0015	7.772e-05
15.15	0.00368	0.00187	0.00111	0.00158	6.29969e-05
15.16	0.00407	0.00226	0.00134	0.00164	4.64037e-05
15.17	0.00445	0.00263	0.00156	0.00171	2.80279e-05
15.18	0.00481	0.003	0.00177	0.00176	7.96929e-06
15.19	0.00515	0.00336	0.00198	0.00181	-1.36612e-05
15.2	0.00548	0.00371	0.00218	0.00186	-3.67414e-05
15.21	0.00579	0.00404	0.00237	0.0019	-6.11395e-05
15.22	0.00607	0.00436	0.00255	0.00193	-8.67137e-05
15.23	0.00634	0.00466	0.00271	0.00195	-0.000113314
15.24	0.00658	0.00494	0.00287	0.00197	-0.000140782
15.25	0.00679	0.00521	0.00301	0.00198	-0.000168954
15.26	0.00699	0.00546	0.00314	0.00198	-0.000197657
15.27	0.00715	0.00568	0.00325	0.00197	-0.000226718
15.28	0.00729	0.00589	0.00335	0.00196	-0.000255955
15.29	0.00741	0.00607	0.00344	0.00194	-0.000285185
15.3	0.00749	0.00623	0.00351	0.00192	-0.000314224
15.31	0.00755	0.00636	0.00357	0.00188	-0.000342886
15.32	0.00758	0.00648	0.00361	0.00184	-0.000370985
15.33	0.00759	0.00657	0.00363	0.0018	-0.000398336
15.34	0.00757	0.00663	0.00364	0.00174	-0.000424756
15.35	0.00752	0.00667	0.00364	0.00169	-0.000450067
15.36	0.00745	0.00669	0.00362	0.00162	-0.000474091
15.37	0.00735	0.00669	0.00358	0.00155	-0.00049666
15.38	0.00723	0.00666	0.00353	0.00148	-0.000517609
15.39	0.00709	0.00661	0.00347	0.0014	-0.000536781
15.4	0.00692	0.00654	0.0034	0.00132	-0.000554027
15.41	0.00673	0.00644	0.00331	0.00124	-0.000569206
15.42	0.00653	0.00633	0.00322	0.00115	-0.000582187
15.43	0.0063	0.0062	0.00311	0.00106	-0.000592849
15.44	0.00606	0.00605	0.00299	0.000967628	-0.000601083
15.45	0.0058	0.00588	0.00287	0.000874543	-0.000606789
15.46	0.00553	0.00569	0.00273	0.00078068	-0.000609883
15.47	0.00525	0.0055	0.00259	0.000686571	-0.00061029
15.48	0.00496	0.00529	0.00244	0.000592745	-0.000607951
15.49	0.00466	0.00506	0.00229	0.000499727	-0.000602818
15.5	0.00436	0.00483	0.00214	0.000408033	-0.000594858
15.51	0.00405	0.00459	0.00198	0.000318166	-0.000584053
15.52	0.00373	0.00434	0.00182	0.000230615	-0.000570397
15.53	0.00342	0.00408	0.00166	0.00014585	-0.000553901
15.54	0.00311	0.00382	0.0015	6.43166e-05	-0.000534586
15.55	0.0028	0.00356	0.00135	-1.35608e-05	-0.000512493
15.56	0.00249	0.0033	0.00119	-8.73872e-05	-0.000487673
15.57	0.00219	0.00304	0.00104	-0.000156798	-0.000460191
15.58	0.0019	0.00278	0.000895052	-0.000221459	-0.000430128
15.59	0.00161	0.00252	0.00075419	-0.000281074	-0.000397577
15.6	0.00134	0.00226	0.000619661	-0.000335381	-0.000362643
15.61	0.00108	0.00202	0.000492261	-0.000384157	-0.000325446
15.62	0.000834791	0.00178	0.000372723	-0.000427218	-0.000286115
15.63	0.000602102	0.00154	0.000261714	-0.000464423	-0.000244791
15.64	0.000384885	0.00132	0.000159832	-0.00049567	-0.000201628
15.65	0.00018406	0.00111	6.76028e-05	-0.000520902	-0.000156787
15.66	4.21901e-07	0.000904832	-1.45263e-05	-0.000540101	-0.00011044
15.67	-0.000165362	0.000715048	-8.61853e-05	-0.000553294	-6.27666e-05
15.68	-0.000312758	0.000538001	-0.000147086	-0.000560549	-1.39536e-05
15.69	-0.000441368	0.000374308	-0.00019702	-0.000561976	3.58049e-05
15.7	-0.000550929	0.000224484	-0.000235866	-0.000557726	8.63092e-05
15.71	-0.000641315	8.89354e-05	-0.000263582	-0.000547987	0.000137355
15.72	-0.000712538	-3.20384e-05	-0.000280211	-0.000532986	0.000188734
15.73	-0.000764745	-0.000138245	-0.000285875	-0.000512987	0.000240236
15.74	-0.000798215	-0.000229601	-0.00028078	-0.000488285	0.000291648
15.75	-0.00081336	-0.000306127	-0.000265206	-0.00045921	0.000342756
15.76	-0.000810714	-0.000367948	-0.000239511	-0.00042612	0.000393348
15.77	-0.000790935	-0.000415293	-0.000204125	-0.000389396	0.000443213
15.78	-0.000754796	-0.000448487	-0.000159544	-0.000349448	0.00049214
15.79	-0.00070318	-0.00046795	-0.000106332	-0.000306702	0.000539925
15.8	-0.000637068	-0.000474193	-4.511e-05	-0.000261604	0.000586367
15.81	-0.000557541	-0.000467811	2.34458e-05	-0.000214613	0.000631269
15.82	-0.00046576	-0.000449478	9.86092e-05	-0.000166198	0.000674442
15.83	-0.000362966	-0.000419941	0.00017961	-0.000116835	0.000715704
15.84	-0.000250467	-0.000380016	0.000265642	-6.70048e-05	0.000754883
15.85	-0.000129627	-0.000330574	0.000355865	-1.71873e-05	0.000791814
15.86	-1.85574e-06	-0.000272542	0.000449414	3.2141e-05	0.000826342
15.87	0.000131398	-0.000206891	0.000545407	8.05106e-05	0.000858324
15.88	0.000268661	-0.000134628	0.000642947	0.000127462	0.000887628
15.89	0.000408446	-5.67902e-05	0.000741135	0.000172551	0.000914136
15.9	0.000549262	2.55659e-05	0.000839069	0.000215348	0.000937739
15.91	0.000689623	0.00011137	0.000935857	0.000255446	0.000958345
15.92	0.000828062	0.000199547	0.00103	0.000292459	0.000975875
15.93	0.000963143	0.000289026	0.00112	0.000326027	0.000990264
15.94	0.00109	0.000378747	0.00121	0.00035582	0.001
15.95	0.00122	0.000467669	0.00129	0.000381537	0.00101
15.96	0.00133	0.000554778	0.00137	0.00040291	0.00101
15.97	0.00144	0.000639093	0.00145	0.000419707	0.00102
15.98	0.00154	0.000719674	0.00151	0.00043173	0.00101
15.99	0.00163	0.000795629	0.00157	0.00043882	0.00101
16	0.0017	0.000866118	0.00162	0.000440855	0.001

## Sheet: Fig 2d
experimental data						Kinetic model
time (ps)	2.1 mJ/cm2	3.1 mJ/cm2	time (ps)	1.5 mJ/cm2		time (ps)	1.5 mJ/cm2	2.1 mJ/cm2	3.1 mJ/cm2
1200	13.9419	19.2495	1200	9.01321		0	0	0	0
1150	10.9153	17.1162	1150	9.60323		2	0.00047	0.00186	0.00139
1100	12.6457	18.5613	1100	11.2079		4	0.01023	0.01465	0.02302
1050	13.8773	19.5521	1050	9.64923		6	0.03557	0.04906	0.08998
1000	12.2859	17.313	1000	9.82793		8	0.08486	0.11462	0.23064
950	11.5734	17.7906	950	8.8414		10	0.15554	0.22064	0.41246
900	15.185	18.4231	900	9.33412		12	0.24994	0.35038	0.66146
850	11.1352	17.2895	850	8.52961		14	0.35689	0.5022	0.95837
800	10.7395	18.6822	800	10.609		16	0.47081	0.67379	1.27573
750	12.1545	17.7582	750	7.67256		18	0.58706	0.87653	1.61123
700	12.5572	19.0163	700	10.909		20	0.70982	1.07485	1.95788
650	11.3161	14.0212	650	12.6035		25	1.04718	1.57124	2.83999
600	10.4539	16.3374	600	6.75448		30	1.3671	2.08855	3.67652
550	11.7767	13.3257	550	7.85553		35	1.67749	2.55308	4.4461
500	12.2151	15.7139	500	8.71615		40	1.97439	3.01064	5.14034
450	10.2942	17.9034	450	3.54949		45	2.25967	3.42449	5.79623
400	11.3329	15.9316	400	8.67485		50	2.53216	3.7958	6.39491
350	12.7562	16.561	350	9.39684		55	2.77698	4.13966	6.92222
300	8.47994	13.0738	325	6.7105		60	3.0053	4.46749	7.4493
250	7.91765	12.9805	300	5.35702		65	3.22664	4.78532	7.90128
225	9.04382	10.3989	275	4.61392		70	3.43565	5.06594	8.32001
200	8.8431	12.7032	250	6.44462		75	3.62189	5.33634	8.69759
175	8.31681	10.1309	225	7.60038		80	3.81207	5.57768	9.06704
150	8.57461	10.9222	200	7.0064		90	4.1585	6.03221	9.70734
140	6.3753	8.97214	175	5.18141		100	4.45331	6.42979	10.2572
130	7.77504	9.8296	150	6.23668		110	4.74254	6.78133	10.7336
120	7.28278	11.4548	140	5.99413		120	5.01595	7.12706	11.1777
110	5.9188	11.1416	130	6.74171		130	5.24799	7.41861	11.5871
100	7.05581	8.59805	120	4.04042		140	5.45282	7.68691	11.9333
90	3.25657	6.24618	110	6.04356		150	5.64533	7.92221	12.2483
80	3.68077	8.72784	100	5.28571		175	6.0729	8.44161	12.9021
75	5.1259	8.9506	90	2.34895		200	6.42653	8.86755	13.4566
70	3.45228	7.07007	80	2.40797		225	6.74111	9.23444	13.9
65	3.76442	8.67355	75	5.13836		250	7.00127	9.53738	14.2813
60	3.97533	3.80436	70	4.46486		300	7.42279	10.037	14.8702
55	1.79588	7.19198	65	1.49086		350	7.74341	10.4128	15.3013
50	0.64354	7.68783	60	4.16073		400	8.00823	10.7136	15.6354
45	4.36504	5.2053	55	2.28805		450	8.22027	10.9575	15.9039
40	3.6858	5.43045	50	3.17971		500	8.3972	11.1549	16.1302
35	4.17722	3.06597	45	2.1051		550	8.55228	11.3127	16.312
30	3.83779	4.08971	40	0.97383		600	8.67946	11.4481	16.4719
25	2.59938	4.27332	35	1.9483		650	8.78362	11.5594	16.6038
20	0.35923	0.56581	30	2.37021		700	8.87848	11.6615	16.7147
18	1.19067	1.05081	25	-1.12383		750	8.95055	11.7513	16.8114
16	0.36993	1.85826	20	0.42005		800	9.02379	11.8282	16.8967
14	0.40103	2.23468	18	-0.19216		850	9.09028	11.8979	16.9699
12	0.12763	0.04693	16	-0.73397		900	9.15469	11.9577	17.0399
10	1.42916	2.55173	14	0.5121		950	9.20514	12.0121	17.0994
8	-2.35316	1.35809	12	0.44047		1000	9.25025	12.0605	17.1492
6	0.52316	2.27423	10	-1.21268		1050	9.29349	12.1051	17.1983
4	0.31063	-0.80525	8	0.83083		1100	9.33325	12.1432	17.2434
2	2.77435	1.58103	6	2.68309		1150	9.36208	12.1839	17.2815
0	-0.90878	-1.45433	4	0.12659		1200	9.39393	12.2276	17.3178
-2	-1.38887	-0.10168	2	-0.40827		--	--	--	--
-4	-0.30007	-0.82347	0	0.52013		--	--	--	--
-6	0.47608	-4.02534	-2	-1.62116		--	--	--	--
-8	-1.70897	-1.82356	-4	-2.46645		--	--	--	--
-10	-0.94279	-3.92213	-6	3.71054		--	--	--	--
			-8	-0.9992		--	--	--	--
			-10	-0.48609		--	--	--	--
						--	--	--	--
						--	--	--	--
						--	--	--	--
						--	--	--	--
						--	--	--	--
						--	--	--	--
						--	--	--	--
						--	--	--	--
						--	--	--	--
						--	--	--	--
						--	--	--	--
						--	--	--	--
						--	--	--	--
						--	--	--	--
						--	--	--	--
						--	--	--	--
						--	--	--	--
						--	--	--	--
						--	--	--	--
						--	--	--	--
						--	--	--	--
						--	--	--	--
						--	--	--	--
						--	--	--	--
						--	--	--	--
						--	--	--	--
						--	--	--	--
						--	--	--	--
						--	--	--	--
						--	--	--	--
						--	--	--	--
						--	--	--	--
						--	--	--	--
						--	--	--	--
						--	--	--	--
						--	--	--	--
						--	--	--	--
						--	--	--	--
						--	--	--	--
						--	--	--	--
						--	--	--	--
						--	--	--	--
						--	--	--	--
						--	--	--	--
						--	--	--	--
						--	--	--	--
						--	--	--	--
						--	--	--	--
						--	--	--	--
						--	--	--	--
						--	--	--	--
						--	--	--	--
						--	--	--	--
						--	--	--	--
						--	--	--	--
						--	--	--	--
						--	--	--	--
						--	--	--	--
						--	--	--	--
						--	--	--	--
						--	--	--	--
						--	--	--	--
						--	--	--	--
						--	--	--	--
						--	--	--	--
						--	--	--	--
						--	--	--	--
						--	--	--	--
						--	--	--	--
						--	--	--	--
						--	--	--	--
						--	--	--	--
						--	--	--	--
						--	--	--	--
						--	--	--	--
						--	--	--	--
						--	--	--	--
						--	--	--	--
						--	--	--	--
						--	--	--	--
						--	--	--	--
						--	--	--	--
						--	--	--	--
						--	--	--	--
						--	--	--	--
						--	--	--	--
						--	--	--	--
						--	--	--	--
						--	--	--	--
						--	--	--	--
						--	--	--	--
						--	--	--	--
						--	--	--	--
						--	--	--	--
						--	--	--	--
						--	--	--	--
						--	--	--	--
						--	--	--	--
						--	--	--	--
						--	--	--	--
						--	--	--	--
						--	--	--	--
						--	--	--	--
						--	--	--	--
						--	--	--	--
						--	--	--	--
						--	--	--	--
						--	--	--	--
						--	--	--	--
						--	--	--	--
						--	--	--	--
						--	--	--	--
						--	--	--	--
						--	--	--	--
						--	--	--	--
						--	--	--	--
						--	--	--	--
						--	--	--	--
						--	--	--	--
						--	--	--	--
						--	--	--	--
						--	--	--	--
						--	--	--	--
						--	--	--	--
						--	--	--	--
						--	--	--	--
						--	--	--	--
						--	--	--	--
						--	--	--	--
						--	--	--	--
						--	--	--	--
						--	--	--	--
						--	--	--	--
						--	--	--	--
						--	--	--	--
						--	--	--	--
						--	--	--	--
						--	--	--	--
						--	--	--	--
						--	--	--	--
						--	--	--	--
						--	--	--	--
						--	--	--	--
						--	--	--	--
						--	--	--	--
						--	--	--	--
						--	--	--	--
						--	--	--	--
						--	--	--	--
						--	--	--	--
						--	--	--	--
						--	--	--	--
						--	--	--	--
						--	--	--	--
						--	--	--	--
						--	--	--	--
						--	--	--	--
						--	--	--	--
						--	--	--	--
						--	--	--	--
						--	--	--	--
						--	--	--	--
						--	--	--	--
						--	--	--	--
						--	--	--	--
						--	--	--	--
						--	--	--	--
						--	--	--	--
						--	--	--	--
						--	--	--	--
						--	--	--	--
						--	--	--	--
						--	--	--	--
						--	--	--	--
						--	--	--	--
						--	--	--	--
						--	--	--	--
						--	--	--	--
						--	--	--	--
						--	--	--	--
						--	--	--	--
						--	--	--	--
						--	--	--	--
						--	--	--	--
						--	--	--	--
						--	--	--	--
						--	--	--	--
						--	--	--	--
						--	--	--	--
						--	--	--	--
						--	--	--	--
						--	--	--	--
						--	--	--	--
						--	--	--	--
						--	--	--	--
						--	--	--	--
						--	--	--	--
						--	--	--	--
						--	--	--	--
						--	--	--	--
						--	--	--	--
						--	--	--	--
						--	--	--	--
						--	--	--	--
						--	--	--	--
						--	--	--	--
						--	--	--	--
						--	--	--	--
						--	--	--	--
						--	--	--	--
						--	--	--	--
						--	--	--	--
						--	--	--	--
						--	--	--	--
						--	--	--	--
						--	--	--	--
						--	--	--	--
						--	--	--	--
						--	--	--	--
						--	--	--	--
						--	--	--	--
						--	--	--	--
						--	--	--	--
						--	--	--	--
						--	--	--	--
						--	--	--	--
						--	--	--	--
						--	--	--	--
						--	--	--	--
						--	--	--	--
						--	--	--	--
						--	--	--	--
						--	--	--	--
						--	--	--	--
						--	--	--	--
						--	--	--	--
						--	--	--	--
						--	--	--	--
						--	--	--	--
						--	--	--	--
						--	--	--	--
						--	--	--	--
						--	--	--	--
						--	--	--	--
						--	--	--	--
						--	--	--	--
						--	--	--	--
						--	--	--	--
						--	--	--	--
						--	--	--	--
						--	--	--	--
						--	--	--	--
						--	--	--	--
						--	--	--	--
						--	--	--	--
						--	--	--	--
						--	--	--	--
						--	--	--	--
						--	--	--	--
						--	--	--	--
						--	--	--	--
						--	--	--	--
						--	--	--	--
						--	--	--	--
						--	--	--	--
						--	--	--	--
						--	--	--	--
						--	--	--	--
						--	--	--	--
						--	--	--	--
						--	--	--	--
						--	--	--	--
						--	--	--	--
						--	--	--	--
						--	--	--	--
						--	--	--	--
						--	--	--	--
						--	--	--	--
						--	--	--	--
						--	--	--	--
						--	--	--	--
						--	--	--	--
						--	--	--	--
						--	--	--	--
						--	--	--	--
						--	--	--	--
						--	--	--	--
						--	--	--	--
						--	--	--	--
						--	--	--	--
						--	--	--	--
						--	--	--	--
						--	--	--	--
						--	--	--	--
						--	--	--	--
						--	--	--	--
						--	--	--	--
						--	--	--	--
						--	--	--	--
						--	--	--	--
						--	--	--	--
						--	--	--	--
						--	--	--	--
						--	--	--	--
						--	--	--	--
						--	--	--	--
						--	--	--	--
						--	--	--	--
						--	--	--	--
						--	--	--	--
						--	--	--	--
						--	--	--	--
						--	--	--	--
						--	--	--	--
						--	--	--	--
						--	--	--	--
						--	--	--	--
						--	--	--	--
						--	--	--	--
						--	--	--	--
						--	--	--	--
						--	--	--	--
						--	--	--	--
						--	--	--	--
						--	--	--	--
						--	--	--	--
						--	--	--	--
						--	--	--	--
						--	--	--	--
						--	--	--	--
						--	--	--	--
						--	--	--	--
						--	--	--	--
						--	--	--	--
						--	--	--	--
						--	--	--	--
						--	--	--	--
						--	--	--	--
						--	--	--	--
						--	--	--	--
						--	--	--	--
						--	--	--	--
						--	--	--	--
						--	--	--	--
						--	--	--	--
						--	--	--	--
						--	--	--	--
						--	--	--	--
						--	--	--	--
						--	--	--	--
						--	--	--	--
						--	--	--	--
						--	--	--	--
						--	--	--	--
						--	--	--	--
						--	--	--	--
						--	--	--	--
						--	--	--	--
						--	--	--	--
						--	--	--	--
						--	--	--	--
						--	--	--	--
						--	--	--	--
						--	--	--	--
						--	--	--	--
						--	--	--	--
						--	--	--	--
						--	--	--	--
						--	--	--	--
						--	--	--	--
						--	--	--	--
						--	--	--	--
						--	--	--	--
						--	--	--	--
						--	--	--	--
						--	--	--	--
						--	--	--	--
						--	--	--	--
						--	--	--	--
						--	--	--	--
						--	--	--	--
						--	--	--	--
						--	--	--	--
						--	--	--	--
						--	--	--	--
						--	--	--	--
						--	--	--	--
						--	--	--	--
						--	--	--	--
						--	--	--	--
						--	--	--	--
						--	--	--	--
						--	--	--	--
						--	--	--	--
						--	--	--	--
						--	--	--	--
						--	--	--	--
						--	--	--	--
						--	--	--	--
						--	--	--	--
						--	--	--	--
						--	--	--	--
						--	--	--	--
						--	--	--	--
						--	--	--	--
						--	--	--	--
						--	--	--	--
						--	--	--	--
						--	--	--	--
						--	--	--	--
						--	--	--	--
						--	--	--	--
						--	--	--	--
						--	--	--	--
						--	--	--	--
						--	--	--	--
						--	--	--	--
						--	--	--	--
						--	--	--	--
						--	--	--	--
						--	--	--	--
						--	--	--	--
						--	--	--	--
						--	--	--	--
						--	--	--	--
						--	--	--	--
						--	--	--	--
						--	--	--	--
						--	--	--	--
						--	--	--	--
						--	--	--	--
						--	--	--	--
						--	--	--	--
						--	--	--	--
						--	--	--	--
						--	--	--	--
						--	--	--	--
						--	--	--	--
						--	--	--	--
						--	--	--	--
						--	--	--	--
						--	--	--	--
						--	--	--	--
						--	--	--	--
						--	--	--	--
						--	--	--	--
						--	--	--	--
						--	--	--	--
						--	--	--	--
						--	--	--	--
						--	--	--	--
						--	--	--	--
						--	--	--	--
						--	--	--	--
						--	--	--	--
						--	--	--	--
						--	--	--	--
						--	--	--	--
						--	--	--	--
						--	--	--	--
						--	--	--	--
						--	--	--	--
						--	--	--	--
						--	--	--	--
						--	--	--	--
						--	--	--	--
						--	--	--	--
						--	--	--	--
						--	--	--	--
						--	--	--	--
						--	--	--	--
						--	--	--	--
						--	--	--	--
						--	--	--	--
						--	--	--	--
						--	--	--	--
						--	--	--	--
						--	--	--	--
						--	--	--	--
						--	--	--	--
						--	--	--	--
						--	--	--	--
						--	--	--	--
						--	--	--	--
						--	--	--	--
						--	--	--	--
						--	--	--	--
						--	--	--	--
						--	--	--	--
						--	--	--	--
						--	--	--	--
						--	--	--	--
						--	--	--	--
						--	--	--	--
						--	--	--	--
						--	--	--	--
						--	--	--	--
						--	--	--	--
						--	--	--	--
						--	--	--	--
						--	--	--	--
						--	--	--	--
						--	--	--	--
						--	--	--	--
						--	--	--	--
						--	--	--	--
						--	--	--	--
						--	--	--	--
						--	--	--	--
						--	--	--	--
						--	--	--	--
						--	--	--	--
						--	--	--	--
						--	--	--	--
						--	--	--	--
						--	--	--	--
						--	--	--	--
						--	--	--	--
						--	--	--	--
						--	--	--	--
						--	--	--	--
						--	--	--	--
						--	--	--	--
						--	--	--	--
						--	--	--	--
						--	--	--	--
						--	--	--	--
						--	--	--	--
						--	--	--	--
						--	--	--	--
						--	--	--	--
						--	--	--	--
						--	--	--	--
						--	--	--	--
						--	--	--	--
						--	--	--	--
						--	--	--	--
						--	--	--	--
						--	--	--	--
						--	--	--	--
						--	--	--	--
						--	--	--	--
						--	--	--	--
						--	--	--	--
						--	--	--	--
						--	--	--	--
						--	--	--	--
						--	--	--	--
						--	--	--	--
						--	--	--	--
						--	--	--	--
						--	--	--	--
						--	--	--	--
						--	--	--	--
						--	--	--	--
						--	--	--	--
						--	--	--	--
						--	--	--	--
						--	--	--	--
						--	--	--	--
						--	--	--	--
						--	--	--	--
						--	--	--	--
						--	--	--	--
						--	--	--	--
						--	--	--	--
						--	--	--	--
						--	--	--	--
						--	--	--	--
						--	--	--	--
						--	--	--	--
						--	--	--	--
						--	--	--	--
						--	--	--	--
						--	--	--	--
						--	--	--	--
						--	--	--	--
						--	--	--	--
						--	--	--	--
						--	--	--	--
						--	--	--	--
						--	--	--	--
						--	--	--	--
						--	--	--	--
						--	--	--	--
						--	--	--	--
						--	--	--	--
						--	--	--	--
						--	--	--	--
						--	--	--	--
						--	--	--	--
						--	--	--	--
						--	--	--	--
						--	--	--	--
						--	--	--	--
						--	--	--	--
						--	--	--	--
						--	--	--	--
						--	--	--	--
						--	--	--	--
						--	--	--	--
						--	--	--	--
						--	--	--	--
						--	--	--	--
						--	--	--	--
						--	--	--	--
						--	--	--	--
						--	--	--	--
						--	--	--	--
						--	--	--	--
						--	--	--	--
						--	--	--	--
						--	--	--	--
						--	--	--	--
						--	--	--	--
						--	--	--	--
						--	--	--	--
						--	--	--	--
						--	--	--	--
						--	--	--	--
						--	--	--	--
						--	--	--	--
						--	--	--	--
						--	--	--	--
						--	--	--	--
						--	--	--	--
						--	--	--	--
						--	--	--	--
						--	--	--	--
						--	--	--	--
						--	--	--	--
						--	--	--	--
						--	--	--	--
						--	--	--	--
						--	--	--	--
						--	--	--	--
						--	--	--	--
						--	--	--	--
						--	--	--	--
						--	--	--	--
						--	--	--	--
						--	--	--	--
						--	--	--	--
						--	--	--	--
						--	--	--	--
						--	--	--	--
						--	--	--	--
						--	--	--	--
						--	--	--	--
						--	--	--	--
						--	--	--	--
						--	--	--	--
						--	--	--	--
						--	--	--	--
						--	--	--	--
						--	--	--	--
						--	--	--	--
						--	--	--	--
						--	--	--	--
						--	--	--	--
						--	--	--	--
						--	--	--	--
						--	--	--	--
						--	--	--	--
						--	--	--	--
						--	--	--	--
						--	--	--	--
						--	--	--	--
						--	--	--	--
						--	--	--	--
						--	--	--	--
						--	--	--	--
						--	--	--	--
						--	--	--	--
						--	--	--	--
						--	--	--	--
						--	--	--	--
						--	--	--	--
						--	--	--	--
						--	--	--	--
						--	--	--	--
						--	--	--	--
						--	--	--	--
						--	--	--	--
						--	--	--	--
						--	--	--	--
						--	--	--	--
						--	--	--	--
						--	--	--	--
						--	--	--	--
						--	--	--	--
						--	--	--	--
						--	--	--	--
						--	--	--	--
						--	--	--	--
						--	--	--	--
						--	--	--	--
						--	--	--	--
						--	--	--	--
						--	--	--	--
						--	--	--	--
						--	--	--	--
						--	--	--	--
						--	--	--	--
						--	--	--	--
						--	--	--	--
						--	--	--	--
						--	--	--	--
						--	--	--	--
						--	--	--	--
						--	--	--	--
						--	--	--	--
						--	--	--	--
						--	--	--	--
						--	--	--	--
						--	--	--	--
						--	--	--	--
						--	--	--	--
						--	--	--	--
						--	--	--	--
						--	--	--	--
						--	--	--	--
						--	--	--	--
						--	--	--	--
						--	--	--	--
						--	--	--	--
						--	--	--	--
						--	--	--	--
						--	--	--	--
						--	--	--	--
						--	--	--	--
						--	--	--	--
						--	--	--	--
						--	--	--	--
						--	--	--	--
						--	--	--	--
						--	--	--	--
						--	--	--	--
						--	--	--	--
						--	--	--	--
						--	--	--	--
						--	--	--	--
						--	--	--	--
						--	--	--	--
						--	--	--	--
						--	--	--	--
						--	--	--	--
						--	--	--	--
						--	--	--	--
						--	--	--	--
						--	--	--	--
						--	--	--	--
						--	--	--	--
						--	--	--	--
						--	--	--	--
						--	--	--	--
						--	--	--	--
						--	--	--	--
						--	--	--	--
						--	--	--	--
						--	--	--	--
						--	--	--	--
						--	--	--	--
						--	--	--	--
						--	--	--	--
						--	--	--	--
						--	--	--	--
						--	--	--	--
						--	--	--	--
						--	--	--	--
						--	--	--	--
						--	--	--	--
						--	--	--	--
						--	--	--	--
						--	--	--	--
						--	--	--	--
						--	--	--	--
						--	--	--	--
						--	--	--	--
						--	--	--	--
						--	--	--	--
						--	--	--	--
						--	--	--	--
						--	--	--	--
						--	--	--	--
						--	--	--	--
						--	--	--	--
						--	--	--	--
						--	--	--	--
						--	--	--	--
						--	--	--	--
						--	--	--	--
						--	--	--	--
						--	--	--	--
						--	--	--	--
						--	--	--	--
						--	--	--	--
						--	--	--	--
						--	--	--	--
						--	--	--	--
						--	--	--	--
						--	--	--	--
						--	--	--	--
						--	--	--	--
						--	--	--	--
						--	--	--	--
						--	--	--	--
						--	--	--	--
						--	--	--	--
						--	--	--	--
						--	--	--	--
						--	--	--	--
						--	--	--	--
						--	--	--	--
						--	--	--	--
						--	--	--	--
						--	--	--	--
						--	--	--	--
						--	--	--	--
						--	--	--	--
						--	--	--	--
						--	--	--	--
						--	--	--	--
						--	--	--	--
						--	--	--	--
						--	--	--	--
						--	--	--	--
						--	--	--	--
						--	--	--	--
						--	--	--	--
						--	--	--	--
						--	--	--	--
						--	--	--	--
						--	--	--	--
						--	--	--	--
						--	--	--	--
						--	--	--	--
						--	--	--	--
						--	--	--	--
						--	--	--	--
						--	--	--	--
						--	--	--	--
						--	--	--	--
						--	--	--	--
						--	--	--	--
						--	--	--	--
						--	--	--	--
						--	--	--	--
						--	--	--	--
						--	--	--	--
						--	--	--	--
						--	--	--	--
						--	--	--	--
						--	--	--	--
						--	--	--	--
						--	--	--	--
						--	--	--	--
						--	--	--	--
						--	--	--	--
						--	--	--	--
						--	--	--	--
						--	--	--	--
						--	--	--	--
						--	--	--	--
						--	--	--	--
						--	--	--	--
						--	--	--	--
						--	--	--	--
						--	--	--	--
						--	--	--	--
						--	--	--	--
						--	--	--	--
						--	--	--	--
						--	--	--	--
						--	--	--	--
						--	--	--	--
						--	--	--	--
						--	--	--	--
						--	--	--	--
						--	--	--	--
						--	--	--	--
						--	--	--	--
						--	--	--	--
						--	--	--	--
						--	--	--	--
						--	--	--	--
						--	--	--	--
						--	--	--	--
						--	--	--	--
						--	--	--	--
						--	--	--	--
						--	--	--	--
						--	--	--	--
						--	--	--	--
						--	--	--	--
						--	--	--	--
						--	--	--	--
						--	--	--	--
						--	--	--	--
						--	--	--	--
						--	--	--	--
						--	--	--	--
						--	--	--	--
						--	--	--	--
						--	--	--	--
						--	--	--	--
						--	--	--	--
						--	--	--	--
						--	--	--	--
						--	--	--	--
						--	--	--	--
						--	--	--	--
						--	--	--	--
						--	--	--	--
						--	--	--	--
						--	--	--	--
						--	--	--	--
						--	--	--	--
						--	--	--	--
						--	--	--	--
						--	--	--	--
						--	--	--	--
						--	--	--	--
						--	--	--	--
						--	--	--	--
						--	--	--	--
						--	--	--	--
						--	--	--	--
						--	--	--	--
						--	--	--	--
						--	--	--	--
						--	--	--	--
						--	--	--	--
						--	--	--	--
						--	--	--	--
						--	--	--	--
						--	--	--	--
						--	--	--	--
						--	--	--	--
						--	--	--	--
						--	--	--	--
						--	--	--	--
						--	--	--	--
						--	--	--	--
						--	--	--	--
						--	--	--	--
						--	--	--	--
						--	--	--	--
						--	--	--	--
						--	--	--	--
						--	--	--	--
						--	--	--	--
						--	--	--	--
						--	--	--	--
						--	--	--	--
						--	--	--	--
						--	--	--	--
						--	--	--	--
						--	--	--	--
						--	--	--	--
						--	--	--	--
						--	--	--	--
						--	--	--	--
						--	--	--	--
						--	--	--	--
						--	--	--	--
						--	--	--	--
						--	--	--	--
						--	--	--	--
						--	--	--	--
						--	--	--	--
						--	--	--	--
						--	--	--	--
						--	--	--	--
						--	--	--	--
						--	--	--	--
						--	--	--	--
						--	--	--	--
						--	--	--	--
						--	--	--	--
						--	--	--	--
						--	--	--	--
						--	--	--	--
						--	--	--	--
						--	--	--	--
						--	--	--	--
						--	--	--	--
						--	--	--	--
						--	--	--	--
						--	--	--	--
						--	--	--	--
						--	--	--	--
						--	--	--	--
						--	--	--	--
						--	--	--	--
						--	--	--	--
						--	--	--	--
						--	--	--	--
						--	--	--	--
						--	--	--	--
						--	--	--	--
						--	--	--	--
						--	--	--	--
						--	--	--	--
						--	--	--	--
						--	--	--	--
						--	--	--	--
						--	--	--	--
						--	--	--	--
						--	--	--	--
						--	--	--	--
						--	--	--	--
						--	--	--	--
						--	--	--	--
						--	--	--	--
						--	--	--	--
						--	--	--	--
						--	--	--	--
						--	--	--	--
						--	--	--	--
						--	--	--	--
						--	--	--	--
						--	--	--	--
						--	--	--	--
						--	--	--	--
						--	--	--	--
						--	--	--	--
						--	--	--	--
						--	--	--	--
						--	--	--	--
						--	--	--	--
						--	--	--	--
						--	--	--	--
						--	--	--	--
						--	--	--	--
						--	--	--	--
						--	--	--	--
						--	--	--	--
						--	--	--	--
						--	--	--	--
						--	--	--	--
						--	--	--	--
						--	--	--	--
						--	--	--	--
						--	--	--	--
						--	--	--	--
						--	--	--	--
						--	--	--	--
						--	--	--	--
						--	--	--	--
						--	--	--	--
						--	--	--	--
						--	--	--	--
						--	--	--	--
						--	--	--	--
						--	--	--	--
						--	--	--	--
						--	--	--	--
						--	--	--	--
						--	--	--	--
						--	--	--	--
						--	--	--	--
						--	--	--	--
						--	--	--	--
						--	--	--	--
						--	--	--	--
						--	--	--	--
						--	--	--	--
						--	--	--	--
						--	--	--	--
						--	--	--	--
						--	--	--	--
						--	--	--	--
						--	--	--	--
						--	--	--	--
						--	--	--	--
						--	--	--	--
						--	--	--	--
						--	--	--	--
						--	--	--	--
						--	--	--	--
						--	--	--	--
						--	--	--	--
						--	--	--	--
						--	--	--	--
						--	--	--	--
						--	--	--	--
						--	--	--	--
						--	--	--	--
						--	--	--	--
						--	--	--	--
						--	--	--	--
						--	--	--	--
						--	--	--	--
						--	--	--	--
						--	--	--	--
						--	--	--	--
						--	--	--	--
						--	--	--	--
						--	--	--	--
						--	--	--	--
						--	--	--	--
						--	--	--	--
						--	--	--	--
						--	--	--	--
						--	--	--	--
						--	--	--	--
						--	--	--	--
						--	--	--	--
						--	--	--	--
						--	--	--	--
						--	--	--	--
						--	--	--	--
						--	--	--	--
						--	--	--	--
						--	--	--	--
						--	--	--	--
						--	--	--	--
						--	--	--	--
						--	--	--	--
						--	--	--	--
						--	--	--	--
						--	--	--	--
						--	--	--	--
						--	--	--	--
						--	--	--	--
						--	--	--	--
						--	--	--	--
						--	--	--	--
						--	--	--	--
						--	--	--	--
						--	--	--	--
						--	--	--	--
						--	--	--	--
						--	--	--	--
						--	--	--	--
						--	--	--	--
						--	--	--	--
						--	--	--	--
						--	--	--	--
						--	--	--	--
						--	--	--	--
						--	--	--	--
						--	--	--	--
						--	--	--	--
						--	--	--	--
						--	--	--	--
						--	--	--	--
						--	--	--	--
						--	--	--	--
						--	--	--	--
						--	--	--	--
						--	--	--	--
						--	--	--	--
						--	--	--	--
						--	--	--	--
						--	--	--	--
						--	--	--	--
						--	--	--	--
						--	--	--	--
						--	--	--	--
						--	--	--	--
						--	--	--	--
						--	--	--	--
						--	--	--	--
						--	--	--	--
						--	--	--	--
						--	--	--	--
						--	--	--	--
						--	--	--	--
						--	--	--	--
						--	--	--	--
						--	--	--	--
						--	--	--	--
						--	--	--	--
						--	--	--	--
						--	--	--	--
						--	--	--	--
						--	--	--	--
						--	--	--	--
						--	--	--	--
						--	--	--	--
						--	--	--	--
						--	--	--	--
						--	--	--	--
						--	--	--	--
						--	--	--	--
						--	--	--	--
						--	--	--	--
						--	--	--	--
						--	--	--	--
						--	--	--	--
						--	--	--	--
						--	--	--	--
						--	--	--	--
						--	--	--	--
						--	--	--	--
						--	--	--	--
						--	--	--	--
						--	--	--	--
						--	--	--	--
						--	--	--	--
						--	--	--	--
						--	--	--	--
						--	--	--	--
						--	--	--	--
						--	--	--	--
						--	--	--	--
						--	--	--	--
						--	--	--	--
						--	--	--	--
						--	--	--	--
						--	--	--	--
						--	--	--	--
						--	--	--	--
						--	--	--	--
						--	--	--	--
						--	--	--	--
						--	--	--	--
						--	--	--	--
						--	--	--	--
						--	--	--	--
						--	--	--	--
						--	--	--	--
						--	--	--	--
						--	--	--	--
						--	--	--	--
						--	--	--	--
						--	--	--	--
						--	--	--	--
						--	--	--	--
						--	--	--	--
						--	--	--	--
						--	--	--	--
						--	--	--	--
						--	--	--	--
						--	--	--	--
						--	--	--	--
						--	--	--	--
						--	--	--	--
						--	--	--	--
						--	--	--	--
						--	--	--	--
						--	--	--	--
						--	--	--	--
						--	--	--	--
						--	--	--	--
						--	--	--	--
						--	--	--	--
						--	--	--	--
						--	--	--	--
						--	--	--	--
						--	--	--	--
						--	--	--	--
						--	--	--	--
						--	--	--	--
						--	--	--	--
						--	--	--	--
						--	--	--	--
						--	--	--	--
						--	--	--	--
						--	--	--	--
						--	--	--	--
						--	--	--	--
						--	--	--	--
						--	--	--	--
						--	--	--	--
						--	--	--	--
						--	--	--	--
						--	--	--	--
						--	--	--	--
						--	--	--	--
						--	--	--	--
						--	--	--	--
						--	--	--	--
						--	--	--	--
						--	--	--	--
						--	--	--	--
						--	--	--	--
						--	--	--	--
						--	--	--	--
						--	--	--	--
						--	--	--	--
						--	--	--	--
						--	--	--	--
						--	--	--	--
						--	--	--	--
						--	--	--	--
						--	--	--	--
						--	--	--	--
						--	--	--	--
						--	--	--	--
						--	--	--	--
						--	--	--	--
						--	--	--	--
						--	--	--	--
						--	--	--	--
						--	--	--	--
						--	--	--	--
						--	--	--	--
						--	--	--	--
						--	--	--	--
						--	--	--	--
						--	--	--	--
						--	--	--	--
						--	--	--	--
						--	--	--	--
						--	--	--	--
						--	--	--	--
						--	--	--	--
						--	--	--	--
						--	--	--	--
						--	--	--	--
						--	--	--	--
						--	--	--	--
						--	--	--	--
						--	--	--	--
						--	--	--	--
						--	--	--	--
						--	--	--	--
						--	--	--	--
						--	--	--	--
						--	--	--	--
						--	--	--	--
						--	--	--	--
						--	--	--	--
						--	--	--	--
						--	--	--	--
						--	--	--	--
						--	--	--	--
						--	--	--	--
						--	--	--	--
						--	--	--	--
						--	--	--	--
						--	--	--	--
						--	--	--	--
						--	--	--	--
						--	--	--	--
						--	--	--	--
						--	--	--	--
						--	--	--	--
						--	--	--	--
						--	--	--	--
						--	--	--	--
						--	--	--	--
						--	--	--	--
						--	--	--	--
						--	--	--	--
						--	--	--	--
						--	--	--	--
						--	--	--	--
						--	--	--	--
						--	--	--	--
						--	--	--	--
						--	--	--	--
						--	--	--	--
						--	--	--	--
						--	--	--	--
						--	--	--	--
						--	--	--	--
						--	--	--	--
						--	--	--	--
						--	--	--	--
						--	--	--	--
						--	--	--	--
						--	--	--	--
						--	--	--	--
						--	--	--	--
						--	--	--	--
						--	--	--	--
						--	--	--	--
						--	--	--	--
						--	--	--	--
						--	--	--	--
						--	--	--	--
						--	--	--	--
						--	--	--	--
						--	--	--	--
						--	--	--	--
						--	--	--	--
						--	--	--	--
						--	--	--	--
						--	--	--	--
						--	--	--	--
						--	--	--	--
						--	--	--	--
						--	--	--	--
						--	--	--	--
						--	--	--	--
						--	--	--	--
						--	--	--	--
						--	--	--	--
						--	--	--	--
						--	--	--	--
						--	--	--	--
						--	--	--	--
						--	--	--	--
						--	--	--	--
						--	--	--	--
						--	--	--	--
						--	--	--	--
						--	--	--	--
						--	--	--	--
						--	--	--	--
						--	--	--	--
						--	--	--	--
						--	--	--	--
						--	--	--	--
						--	--	--	--
						--	--	--	--
						--	--	--	--
						--	--	--	--
						--	--	--	--
						--	--	--	--
						--	--	--	--
						--	--	--	--
						--	--	--	--
						--	--	--	--
						--	--	--	--
						--	--	--	--
						--	--	--	--
						--	--	--	--
						--	--	--	--
						--	--	--	--
						--	--	--	--
						--	--	--	--
						--	--	--	--
						--	--	--	--
						--	--	--	--
						--	--	--	--
						--	--	--	--
						--	--	--	--
						--	--	--	--
						--	--	--	--
						--	--	--	--
						--	--	--	--
						--	--	--	--
						--	--	--	--
						--	--	--	--
						--	--	--	--
						--	--	--	--
						--	--	--	--
						--	--	--	--
						--	--	--	--
						--	--	--	--
						--	--	--	--
						--	--	--	--
						--	--	--	--
						--	--	--	--
						--	--	--	--
						--	--	--	--
						--	--	--	--
						--	--	--	--
						--	--	--	--
						--	--	--	--
						--	--	--	--
						--	--	--	--
						--	--	--	--
						--	--	--	--
						--	--	--	--
						--	--	--	--
						--	--	--	--
						--	--	--	--
						--	--	--	--
						--	--	--	--
						--	--	--	--
						--	--	--	--
						--	--	--	--
						--	--	--	--
						--	--	--	--
						--	--	--	--
						--	--	--	--
						--	--	--	--
						--	--	--	--
						--	--	--	--
						--	--	--	--
						--	--	--	--
						--	--	--	--
						--	--	--	--
						--	--	--	--
						--	--	--	--
						--	--	--	--
						--	--	--	--
						--	--	--	--
						--	--	--	--
						--	--	--	--
						--	--	--	--
						--	--	--	--
						--	--	--	--
						--	--	--	--
						--	--	--	--
						--	--	--	--
						--	--	--	--
						--	--	--	--
						--	--	--	--
						--	--	--	--
						--	--	--	--
						--	--	--	--
						--	--	--	--
						--	--	--	--
						--	--	--	--
						--	--	--	--
						--	--	--	--
						--	--	--	--
						--	--	--	--
						--	--	--	--
						--	--	--	--
						--	--	--	--
						--	--	--	--
						--	--	--	--
						--	--	--	--
						--	--	--	--
						--	--	--	--
						--	--	--	--
						--	--	--	--
						--	--	--	--
						--	--	--	--
						--	--	--	--
						--	--	--	--
						--	--	--	--
						--	--	--	--
						--	--	--	--
						--	--	--	--
						--	--	--	--
						--	--	--	--
						--	--	--	--
						--	--	--	--
						--	--	--	--
						--	--	--	--
						--	--	--	--
						--	--	--	--
						--	--	--	--
						--	--	--	--
						--	--	--	--
						--	--	--	--
						--	--	--	--
						--	--	--	--
						--	--	--	--
						--	--	--	--
						--	--	--	--
						--	--	--	--
						--	--	--	--
						--	--	--	--
						--	--	--	--
						--	--	--	--
						--	--	--	--
						--	--	--	--
						--	--	--	--
						--	--	--	--
						--	--	--	--
						--	--	--	--
						--	--	--	--
						--	--	--	--
						--	--	--	--
						--	--	--	--
						--	--	--	--
						--	--	--	--
						--	--	--	--
						--	--	--	--
						--	--	--	--
						--	--	--	--
						--	--	--	--
						--	--	--	--
						--	--	--	--
						--	--	--	--
						--	--	--	--
						--	--	--	--
						--	--	--	--
						--	--	--	--
						--	--	--	--
						--	--	--	--
						--	--	--	--
						--	--	--	--
						--	--	--	--
						--	--	--	--
						--	--	--	--
						--	--	--	--
						--	--	--	--
						--	--	--	--
						--	--	--	--
						--	--	--	--
						--	--	--	--
						--	--	--	--
						--	--	--	--
						--	--	--	--
						--	--	--	--
						--	--	--	--
						--	--	--	--
						--	--	--	--
						--	--	--	--
						--	--	--	--
						--	--	--	--
						--	--	--	--
						--	--	--	--
						--	--	--	--
						--	--	--	--
						--	--	--	--
						--	--	--	--
						--	--	--	--
						--	--	--	--
						--	--	--	--
						--	--	--	--
						--	--	--	--
						--	--	--	--
						--	--	--	--
						--	--	--	--
						--	--	--	--
						--	--	--	--
						--	--	--	--
						--	--	--	--
						--	--	--	--
						--	--	--	--
						--	--	--	--
						--	--	--	--
						--	--	--	--
						--	--	--	--
						--	--	--	--
						--	--	--	--
						--	--	--	--
						--	--	--	--
						--	--	--	--
						--	--	--	--
						--	--	--	--
						--	--	--	--
						--	--	--	--
						--	--	--	--
						--	--	--	--
						--	--	--	--
						--	--	--	--
						--	--	--	--
						--	--	--	--
						--	--	--	--
						--	--	--	--
						--	--	--	--
						--	--	--	--
						--	--	--	--
						--	--	--	--
						--	--	--	--
						--	--	--	--
						--	--	--	--
						--	--	--	--
						--	--	--	--
						--	--	--	--
						--	--	--	--
						--	--	--	--
						--	--	--	--
						--	--	--	--
						--	--	--	--
						--	--	--	--
						--	--	--	--
						--	--	--	--
						--	--	--	--
						--	--	--	--
						--	--	--	--
						--	--	--	--
						--	--	--	--
						--	--	--	--
						--	--	--	--
						--	--	--	--
						--	--	--	--
						--	--	--	--
						--	--	--	--
						--	--	--	--
						--	--	--	--
						--	--	--	--
						--	--	--	--
						--	--	--	--
						--	--	--	--
						--	--	--	--
						--	--	--	--
						--	--	--	--
						--	--	--	--
						--	--	--	--
						--	--	--	--
						--	--	--	--
						--	--	--	--
						--	--	--	--
						--	--	--	--
						--	--	--	--
						--	--	--	--
						--	--	--	--
						--	--	--	--
						--	--	--	--
						--	--	--	--
						--	--	--	--
						--	--	--	--
						--	--	--	--
						--	--	--	--
						--	--	--	--
						--	--	--	--
						--	--	--	--
						--	--	--	--
						--	--	--	--
						--	--	--	--
						--	--	--	--
						--	--	--	--
						--	--	--	--
						--	--	--	--
						--	--	--	--
						--	--	--	--
						--	--	--	--
						--	--	--	--
						--	--	--	--
						--	--	--	--
						--	--	--	--
						--	--	--	--
						--	--	--	--
						--	--	--	--
						--	--	--	--
						--	--	--	--
						--	--	--	--
						--	--	--	--
						--	--	--	--
						--	--	--	--
						--	--	--	--
						--	--	--	--
						--	--	--	--
						--	--	--	--
						--	--	--	--
						--	--	--	--
						--	--	--	--
						--	--	--	--
						--	--	--	--
						--	--	--	--
						--	--	--	--
						--	--	--	--
						--	--	--	--
						--	--	--	--
						--	--	--	--
						--	--	--	--
						--	--	--	--
						--	--	--	--
						--	--	--	--
						--	--	--	--
						--	--	--	--
						--	--	--	--
						--	--	--	--
						--	--	--	--
						--	--	--	--
						--	--	--	--
						--	--	--	--
						--	--	--	--
						--	--	--	--
						--	--	--	--
						--	--	--	--
						--	--	--	--
						--	--	--	--
						--	--	--	--
						--	--	--	--
						--	--	--	--
						--	--	--	--
						--	--	--	--
						--	--	--	--
						--	--	--	--
						--	--	--	--
						--	--	--	--
						--	--	--	--
						--	--	--	--
						--	--	--	--
						--	--	--	--
						--	--	--	--
						--	--	--	--
						--	--	--	--
						--	--	--	--
						--	--	--	--
						--	--	--	--
						--	--	--	--
						--	--	--	--
						--	--	--	--
						--	--	--	--
						--	--	--	--
						--	--	--	--
						--	--	--	--
						--	--	--	--
						--	--	--	--
						--	--	--	--
						--	--	--	--
						--	--	--	--
						--	--	--	--
						--	--	--	--
						--	--	--	--
						--	--	--	--
						--	--	--	--
						--	--	--	--
						--	--	--	--
						--	--	--	--
						--	--	--	--
						--	--	--	--
						--	--	--	--
						--	--	--	--
						--	--	--	--
						--	--	--	--
						--	--	--	--
						--	--	--	--
						--	--	--	--
						--	--	--	--
						--	--	--	--
						--	--	--	--
						--	--	--	--
						--	--	--	--
						--	--	--	--
						--	--	--	--
						--	--	--	--
						--	--	--	--
						--	--	--	--
						--	--	--	--
						--	--	--	--
						--	--	--	--
						--	--	--	--
						--	--	--	--
						--	--	--	--
						--	--	--	--
						--	--	--	--
						--	--	--	--
						--	--	--	--
						--	--	--	--
						--	--	--	--
						--	--	--	--
						--	--	--	--
						--	--	--	--
						--	--	--	--
						--	--	--	--
						--	--	--	--
						--	--	--	--
						--	--	--	--
						--	--	--	--
						--	--	--	--
						--	--	--	--
						--	--	--	--
						--	--	--	--
						--	--	--	--
						--	--	--	--
						--	--	--	--
						--	--	--	--
						--	--	--	--
						--	--	--	--
						--	--	--	--
						--	--	--	--
						--	--	--	--
						--	--	--	--
						--	--	--	--
						--	--	--	--
						--	--	--	--
						--	--	--	--
						--	--	--	--
						--	--	--	--
						--	--	--	--
						--	--	--	--
						--	--	--	--
						--	--	--	--
						--	--	--	--
						--	--	--	--
						--	--	--	--
						--	--	--	--
						--	--	--	--
						--	--	--	--
						--	--	--	--
						--	--	--	--
						--	--	--	--
						--	--	--	--
						--	--	--	--
						--	--	--	--
						--	--	--	--
						--	--	--	--
						--	--	--	--
						--	--	--	--
						--	--	--	--
						--	--	--	--
						--	--	--	--
						--	--	--	--
						--	--	--	--
						--	--	--	--
						--	--	--	--
						--	--	--	--
						--	--	--	--
						--	--	--	--
						--	--	--	--
						--	--	--	--
						--	--	--	--
						--	--	--	--
						--	--	--	--
						--	--	--	--
						--	--	--	--
						--	--	--	--
						--	--	--	--
						--	--	--	--
						--	--	--	--
						--	--	--	--
						--	--	--	--
						--	--	--	--
						--	--	--	--
						--	--	--	--
						--	--	--	--
						--	--	--	--
						--	--	--	--
						--	--	--	--
						--	--	--	--
						--	--	--	--
						--	--	--	--
						--	--	--	--
						--	--	--	--
						--	--	--	--
						--	--	--	--
						--	--	--	--
						--	--	--	--
						--	--	--	--
						--	--	--	--
						--	--	--	--
						--	--	--	--
						--	--	--	--
						--	--	--	--
						--	--	--	--
						--	--	--	--
						--	--	--	--
						--	--	--	--
						--	--	--	--
						--	--	--	--
						--	--	--	--
						--	--	--	--
						--	--	--	--
						--	--	--	--
						--	--	--	--
						--	--	--	--
						--	--	--	--
						--	--	--	--
						--	--	--	--
						--	--	--	--
						--	--	--	--
						--	--	--	--
						--	--	--	--
						--	--	--	--
						--	--	--	--
						--	--	--	--
						--	--	--	--
						--	--	--	--
						--	--	--	--
						--	--	--	--
						--	--	--	--
[truncated: 404 more rows]

## Sheet: Fig 2e
Frequency (THz)	Lifetime (ps)
0.23804	14.2873
0.23956	14.1338
0.27547	4.38763
0.28022	3.0939
0.28527	4.82247
0.28778	4.62579
0.29059	0.69438
0.29638	2.872
0.3068	3.65371
0.31341	0.81038
0.32628	2.06588
0.32862	3.9256
0.33481	3.45075
0.33631	4.93767
0.3402	2.78079
0.34502	2.6629
0.34675	2.2161
0.34873	1.6085
0.35254	4.11763
0.35601	1.82961
0.35869	7.16446
0.36045	7.80149
0.36545	1.61198
0.36834	1.85456
0.37145	2.73305
0.37413	1.62638
0.37868	2.47648
0.38593	2.7074
0.3863	1.58507
0.38766	2.1327
0.39159	3.42464
0.39286	2.26299
0.3994	2.23325
0.4035	0.57329
0.40989	1.91921
0.41387	3.23541
0.41833	1.51711
0.42129	1.86058
0.42197	2.23687
0.42346	1.38552
0.426	0.90198
0.43041	2.70976
0.4313	1.80039
0.43555	1.93769
0.43748	2.21484
0.44001	2.52344
0.44152	2.36063
0.44627	1.70876
0.44941	2.69096
0.45083	1.65119
0.45269	1.96127
0.45603	0.87998
0.45789	1.45213
0.46197	1.11515
0.46364	0.98535
0.46434	0.93991
0.46759	1.98814
0.46873	2.39418
0.47027	1.02983
0.47146	2.42321
0.47368	0.9869
0.47644	0.89997
0.48006	0.97378
0.48325	1.39869
0.48712	0.75264
0.48783	0.81297
0.48976	0.41307
0.49157	1.92345
0.49389	0.75235
0.4976	0.86251
0.49852	0.6765
0.50034	1.69343
0.50286	0.62667
0.50332	0.75479
0.50571	1.27412
0.50717	0.34031
0.50997	0.70546
0.51247	1.44565
0.51319	0.86214
0.51458	1.28716
0.51705	1.04776
0.52182	0.96644
0.52293	0.97918
0.52368	1.03831
0.52381	1.35372
0.52673	0.82298
0.52714	0.8145
0.52914	0.82744
0.53253	0.97154
0.53739	0.69635
0.5382	1.08162
0.54096	1.16126
0.54202	1.05454
0.54303	0.80559
0.54483	1.35092
0.54634	0.9453
0.54736	0.97573
0.549	0.696
0.55162	2.15136
0.55411	0.83338
0.55655	0.89602
0.55812	0.87258
0.5591	0.91053
0.56265	0.69267
0.56388	1.093
0.56459	0.93472
0.56649	1.29486
0.56863	1.07375
0.57095	0.88061
0.57139	1.22561
0.57387	1.0687
0.57664	0.8092
0.57708	0.91089
0.57986	0.63637
0.58134	0.6938
0.58258	1.12334
0.58368	0.79564
0.5845	0.96638
0.58529	0.6586
0.5881	0.78854
0.58893	0.75584
0.59213	0.42766
0.59249	0.62296
0.59411	0.40173
0.59487	0.57509
0.59689	0.57381
0.59738	0.74469
0.59838	0.69054
0.5996	0.41552
0.60078	0.73213
0.60252	0.60807
0.60482	0.60545
0.60547	0.42302
0.60605	0.6518
0.60816	0.58171
0.60866	0.92558
0.60965	0.4437
0.61095	0.54409
0.61264	0.82448
0.61545	0.6293
0.61748	0.92164
0.6179	0.67404
0.61891	0.59466
0.62002	0.8927
0.62057	0.60716
0.62177	0.79446
0.62199	0.47279
0.62354	0.67704
0.62556	0.65131
0.62654	0.73296
0.62834	0.99427
0.62922	0.63351
0.63099	0.49098
0.63144	0.44072
0.63357	0.619
0.63518	0.5703
0.63719	0.49604
0.63741	0.7275
0.63858	0.61029
0.63942	0.79546
0.64045	0.70949
0.64409	0.646
0.64508	0.65658
0.64618	0.58615
0.64745	0.70287
0.64836	0.44827
0.64895	0.48029
0.64949	0.60673
0.65158	0.59677
0.65331	0.51134
0.65404	0.63062
0.65479	0.94605
0.65628	0.69127
0.65677	0.44062
0.65848	0.60612
0.65976	1.14418
0.66105	0.74996
0.66271	0.62639
0.66448	0.91381
0.66644	0.70998
0.66691	0.66174
0.66773	0.50379
0.66924	0.6362
0.66999	0.39849
0.67172	0.64143
0.67257	0.44105
0.67348	0.42279
0.67436	0.81713
0.67559	0.72731
0.6769	0.66292
0.67816	0.60717
0.68009	0.43379
0.68047	0.68398
0.68248	0.48442
0.68343	0.79607
0.68474	0.58867
0.68616	0.53675
0.68739	0.52475
0.68778	0.7849
0.68942	0.45387
0.69098	0.38508
0.69212	0.5489
0.69337	0.63109
0.69367	0.68501
0.69601	0.67736
0.69763	0.59249
0.69845	0.64092
0.69927	0.61678
0.69969	0.62331
0.70251	0.4395
0.70419	0.48194
0.7045	0.61145
0.70535	0.87715
0.70601	0.47853
0.70717	0.54951
0.70776	0.51344
0.7101	0.58821
0.71073	0.4679
0.71171	0.55042
0.71249	0.58977
0.71511	0.74262
0.71557	0.55618
0.71622	0.81027
0.71798	0.62125
0.71852	0.40873
0.7196	0.60526
0.72172	0.67695
0.72269	0.57019
0.72384	0.5643
0.72498	0.64993
0.7253	0.5772
0.72635	0.54417
0.72766	0.62563
0.72967	0.5239
0.73081	0.49088
0.7318	0.61685
0.73302	0.3205
0.73308	0.39111
0.73327	0.61339
0.73478	0.50828
0.73552	0.49674
0.73738	0.56875
0.73863	0.71016
0.73986	0.56117
0.7411	0.69701
0.74148	0.66313
0.7428	0.81213
0.74375	0.62159
0.74426	0.56886
0.74575	0.36514
0.74663	0.73262
0.7479	0.49987
0.74892	0.68493
0.75056	0.44997
0.75249	0.6636
0.75278	0.61602
0.75399	0.45966
0.75427	0.63352
0.75626	0.67886
0.75682	0.70992
0.75737	0.64175
0.7595	0.62412
0.76003	0.52054
0.76089	0.43352
0.76138	0.35699
0.76327	0.47153
0.76372	0.58353
0.76466	0.89899
0.76602	0.62087
0.76677	0.50891
0.76762	0.40198
0.76926	0.44522
0.77031	0.34839
0.77124	0.4078
0.77266	0.52429
0.77343	0.61208
0.774	0.4319
0.77534	0.44338
0.77627	0.47791
0.77758	0.46737
0.77789	0.60156
0.77979	0.32414
0.78069	0.69583
0.78223	0.55616
0.78331	0.44811
0.78461	0.55521
0.78517	0.70694
0.78561	0.65318
0.78648	0.6338
0.78788	0.57018
0.78834	0.50438
0.78917	0.41581
0.78984	0.50699
0.79055	0.56862
0.79107	0.48649
0.79274	0.67563
0.79302	0.4903
0.79368	0.44383
0.79482	0.547
0.79702	0.56898
0.79752	0.50437
0.79844	0.49073
0.79946	0.33112
0.79977	0.44291
0.80091	0.66703
0.80138	0.36458
0.80315	0.55584
0.80446	0.58325
0.80566	0.50788
0.80612	0.46235
0.80761	0.51617
0.80996	0.67687
0.81058	0.44686
0.81141	0.45183
0.81312	0.6122
0.8141	0.45254
0.81506	0.36943
0.81565	0.54195
0.81649	0.51135
0.81737	0.44163
0.81798	0.46936
0.81968	0.508
0.82139	0.58596
0.82222	0.57042
0.82345	0.44705
0.82392	0.80627
0.82512	0.56185
0.82651	0.56914
0.82678	0.60461
0.82737	0.625
0.82864	0.51318
0.82932	0.5047
0.82991	0.39459
0.83173	0.61433
0.83219	0.58094
0.8331	0.72704
0.83398	0.36338
0.83443	0.69743
0.8356	0.56175
0.83612	0.37015
0.83713	0.62575
0.8379	0.73266
0.83913	0.38462
0.84023	0.57629
0.84039	0.59816
0.84192	0.43234
0.84318	0.39823
0.84376	0.71272
0.84459	0.46646
0.84558	0.60161
0.84637	0.60156
0.8475	0.49128
0.8484	0.53715
0.84877	0.45335
0.84937	0.60411
0.84986	0.57605
0.85081	0.40272
0.85172	0.35005
0.8526	0.46771
0.85332	0.49754
0.8551	0.74337
0.85558	0.45675
0.8567	0.48163
0.85773	0.61196
0.85926	0.56847
0.86015	0.38622
0.86162	0.35614
0.86211	0.6078
0.86259	0.67041
0.86328	0.4581
0.86395	0.47731
0.86507	0.50136
0.86602	0.45268
0.8663	0.40748
0.8673	0.45994
0.86776	0.35984
0.86949	0.47056
0.86996	0.45024
0.87105	0.5192
0.87201	0.42099
0.87208	0.3495
0.87285	0.43595
0.87431	0.37644
0.87476	0.57059
0.87596	0.5155
0.87741	0.56869
0.8775	0.37244
0.87834	0.4076
0.88022	0.50175
0.88103	0.57139
0.88186	0.50139
0.88258	0.40112
0.88362	0.51943
0.8839	0.3875
0.88526	0.45474
0.88614	0.48967
0.88662	0.46455
0.88807	0.48291
0.88858	0.44366
0.88982	0.45174
0.8901	0.51912
0.89099	0.54156
0.89232	0.49469
0.8928	0.46359
0.89395	0.41833
0.89417	0.35457
0.8945	0.44224
0.89552	0.4365
0.89569	0.48847
0.89691	0.43309
0.89788	0.66506
0.89852	0.46935
0.8997	0.50221
0.90035	0.56054
0.90122	0.50919
0.90196	0.41052
0.90236	0.43884
0.90276	0.41963
0.90315	0.58223
0.90451	0.50861
0.90537	0.4534
0.90597	0.58193
0.90683	0.46962
0.90737	0.54403
0.90809	0.31865
0.90898	0.35096
0.90912	0.342
0.90982	0.35654
0.91017	0.44881
0.91135	0.55565
0.91235	0.3809
0.91347	0.50414
0.91382	0.35675
0.91444	0.40443
0.91545	0.58586
0.91587	0.5668
0.91675	0.47394
0.91766	0.37477
0.91784	0.47841
0.91931	0.44312
0.91959	0.45009
0.92095	0.51244
0.92192	0.42869
0.92284	0.44825
0.92362	0.31515
0.92395	0.42241
0.92458	0.44449
0.92559	0.43165
0.9267	0.40558
0.92801	0.45922
0.92813	0.4902
0.92932	0.45462
0.93	0.33816
0.93074	0.43734
0.93113	0.62928
0.93179	0.43253
0.93259	0.35068
0.93391	0.36319
0.93421	0.59338
0.93483	0.5199
0.93521	0.53269
0.93531	0.49327
0.93603	0.35079
0.93759	0.49075
0.93839	0.44288
0.9388	0.43911
0.93971	0.36194
0.94009	0.28963
0.94076	0.45493
0.94111	0.51453
0.94291	0.4294
0.94337	0.43013
0.94426	0.53002
0.94449	0.53847
0.94507	0.30742
0.94617	0.53927
0.94669	0.4639
0.94765	0.56099
0.94844	0.32292
0.94896	0.42377
0.94968	0.44074
0.95093	0.32948
0.95172	0.39885
0.95214	0.47301
0.95229	0.36427
0.95328	0.45215
0.95427	0.45033
0.95574	0.49963
0.95593	0.58253
0.95617	0.4549
0.9574	0.56381
0.95831	0.63268
0.95861	0.38333
0.9598	0.40056
0.95994	0.39573
0.96173	0.41142
0.96224	0.34885
0.96269	0.45815
0.96327	0.44379
0.96443	0.39552
0.9646	0.47081
0.96542	0.54905
0.96595	0.51253
0.96681	0.36727
0.96708	0.4538
0.96746	0.36169
0.96937	0.34422
0.97024	0.44999
0.97073	0.6084
0.97102	0.54958
0.97133	0.40685
0.97191	0.38713
0.97305	0.51776
0.9737	0.35369
0.97408	0.37106
0.97469	0.41738
0.97542	0.38101
0.97634	0.5257
0.97684	0.40848
0.97702	0.55195
0.97726	0.39405
0.97873	0.41846
0.97966	0.37358
0.98046	0.62323
0.9817	0.43542
0.98192	0.41893
0.98259	0.33725
0.98365	0.40629
0.98499	0.37249
0.98511	0.41795
0.98599	0.47686
0.98637	0.43212
0.98664	0.48964
0.98738	0.40222
0.98811	0.38049
0.98888	0.37941
0.98999	0.41668
0.9904	0.52303
0.991	0.40684
0.99142	0.41329
0.99181	0.3149
0.99289	0.4992
0.99361	0.37941
0.99429	0.42602
0.99506	0.41618
0.99575	0.3754
0.9959	0.44771
0.9969	0.39267
0.99756	0.45287
0.99816	0.50968
0.99874	0.51264
0.99998	0.46016
1.0004	0.38659
1.00128	0.36658
1.00186	0.43203
1.00315	0.3519
1.00344	0.46942
1.00408	0.46142
1.00419	0.60058
1.00505	0.52032
1.00559	0.42434
1.00619	0.30763
1.00696	0.35198
1.00713	0.36168
1.00774	0.43115
1.00781	0.40342
1.00897	0.42396
1.00992	0.42849
1.01025	0.35375
1.01123	0.34035
1.01202	0.53572
1.0124	0.53525
1.01301	0.45887
1.01408	0.38071
1.01454	0.40552
1.01549	0.59236
1.01616	0.59295
1.01666	0.37387
1.01694	0.47329
1.01705	0.55523
1.01825	0.47896
1.01893	0.39614
1.02035	0.35754
1.02057	0.4208
1.02145	0.41126
1.02155	0.58625
1.02182	0.3613
1.02234	0.49825
1.02252	0.47705
1.02388	0.33805
1.02436	0.44688
1.02488	0.3649
1.02522	0.56889
1.02597	0.44903
1.02656	0.48752
1.02681	0.32481
1.02766	0.36241
1.02809	0.52098
1.02948	0.45225
1.03	0.39053
1.03119	0.36546
1.03231	0.44572
1.03272	0.38732
1.03328	0.41457
1.03375	0.45302
1.03437	0.44969
1.03505	0.3694
1.03517	0.48959
1.03625	0.42438
1.03716	0.42994
1.03765	0.51902
1.03822	0.35486
1.03935	0.4457
1.03965	0.46384
1.03987	0.56086
1.04129	0.36389
1.04205	0.4423
1.04229	0.4143
1.04309	0.54061
1.04362	0.41801
1.0443	0.48501
1.04521	0.39825
1.04594	0.47138
1.04642	0.29685
1.04711	0.40093
1.04796	0.51692
1.04845	0.4851
1.04898	0.32216
1.04898	0.28963
1.04998	0.58264
1.05109	0.44534
1.05138	0.42618
1.05169	0.36442
1.05301	0.48204
1.05402	0.63373
1.05407	0.30937
1.05482	0.30972
1.05521	0.44566
1.05608	0.36649
1.05679	0.37783
1.05693	0.37534
1.05772	0.37945
1.05828	0.39453
1.05855	0.35313
1.05946	0.44773
1.06056	0.38972
1.06088	0.32108
1.06154	0.46577
1.06178	0.44656
1.06313	0.45364
1.0632	0.35183
1.0646	0.26258
1.06521	0.56697
1.06572	0.40518
1.0668	0.49574
1.06758	0.54369
1.0677	0.4816
1.06845	0.34544
1.06912	0.50672
1.07009	0.47186
1.0705	0.37697
1.0708	0.44088
1.07178	0.43616
1.07231	0.45878
1.07289	0.56573
1.07333	0.44333
1.07436	0.36573
1.07483	0.42793
1.07623	0.4754
1.07668	0.43574
1.07741	0.47686
1.07831	0.33762
1.07858	0.4054
1.07903	0.39158
1.07988	0.36635
1.08016	0.40519
1.08139	0.3794
1.08189	0.41897
1.0824	0.45949
1.08307	0.35436
1.08319	0.37585
1.08385	0.47237
1.08485	0.45476
1.0856	0.31769
1.08595	0.52337
1.08681	0.44286
1.08693	0.42445
1.08798	0.40336
1.08825	0.42287
1.0883	0.3658
1.08921	0.45792
1.09019	0.51865
1.09101	0.34772
1.09223	0.31256
1.0931	0.51052
1.0933	0.43226
1.09384	0.5414
1.09434	0.35551
1.09491	0.45981
1.09505	0.41936
1.09597	0.65505
1.09703	0.3708
1.09881	0.29834
1.09952	0.40048
1.09987	0.36804
1.10046	0.36764
1.10097	0.39285
1.10185	0.56381
1.10214	0.57997
1.10229	0.42314
1.103	0.38282
1.10369	0.42706
1.104	0.44939
1.10468	0.43165
1.10506	0.417
1.10562	0.42511
1.10618	0.40762
1.10717	0.33931
1.10833	0.42272
1.10863	0.50568
1.10916	0.3505
1.10951	0.51563
1.11024	0.50581
1.11081	0.51655
1.11088	0.25101
1.11246	0.43809
1.11317	0.42339
1.11442	0.5005
1.11525	0.36277
1.11566	0.415
1.11625	0.42657
1.11683	0.48457
1.11805	0.52568
1.11848	0.42325
1.11906	0.42492
1.12007	0.50114
1.12048	0.3809
1.1209	0.52213
1.12135	0.46778
1.12194	0.31774
1.12249	0.36162
1.1229	0.50809
1.12323	0.47293
1.1233	0.39316
1.12478	0.55334
1.12578	0.55515
1.12621	0.48103
1.12713	0.40665
1.12771	0.36255
1.12856	0.37594
1.12889	0.32033
1.12931	0.45963
1.12984	0.33644
1.12999	0.43332
1.13078	0.41425
1.13123	0.36408
1.13194	0.43755
1.13226	0.32228
1.13375	0.49547
1.13408	0.40115
1.13435	0.33724
1.1347	0.41133
1.1359	0.33052
1.13693	0.37796
1.13696	0.28941
1.13761	0.45296
1.13778	0.38571
1.1384	0.39158
1.14022	0.45078
1.14098	0.53459
1.14137	0.40693
1.14151	0.36708
1.1418	0.40095
1.14278	0.33608
1.14352	0.60104
1.14359	0.48494
1.14437	0.30521
1.14461	0.41648
1.1451	0.23979
1.14624	0.318
1.14681	0.3797
1.1469	0.38647
1.14761	0.44935
1.14824	0.31893
1.14866	0.3754
1.14902	0.40545
1.14964	0.42136
1.14989	0.3401
1.15055	0.40651
1.15096	0.36057
1.15177	0.38448
1.15325	0.46274
1.15349	0.4519
1.1538	0.3724
1.15433	0.48518
1.15495	0.36856
1.15508	0.46262
1.15613	0.38479
1.15703	0.39075
1.15778	0.47348
1.15803	0.41572
1.15841	0.27249
1.15958	0.46192
1.16029	0.40176
1.16073	0.43704
1.16089	0.49323
1.16146	0.37404
1.16197	0.42711
1.1626	0.37281
1.16299	0.41239
1.16365	0.3883
1.16506	0.37247
1.16532	0.41444
1.16594	0.48126
1.16675	0.43368
1.16735	0.42293
1.16757	0.33257
1.16824	0.53817
1.16892	0.389
1.16967	0.46391
1.17	0.28279
1.17132	0.36543
1.1714	0.40265
1.17181	0.43623
1.17242	0.36989
1.17297	0.42273
1.17413	0.34767
1.17439	0.48135
1.17481	0.52836
1.17552	0.39709
1.1765	0.71084
1.1767	0.45225
1.17713	0.38978
1.17841	0.31154
1.17959	0.37752
1.17972	0.50023
1.18046	0.48056
1.1805	0.44884
1.18082	0.31886
1.18147	0.31751
1.18162	0.4703
1.1822	0.42041
1.1828	0.4379
1.18331	0.43459
1.18421	0.47559
1.18473	0.37535
1.18556	0.33763
1.1861	0.39291
1.18672	0.46067
1.18709	0.39392
1.18765	0.37516
1.1879	0.46505
1.18854	0.41459
1.18915	0.35991
1.18938	0.43906
1.18998	0.46348
1.19017	0.46103
1.19122	0.4496
1.19173	0.2941
1.19247	0.36237
1.19319	0.39258
1.1936	0.36032
1.19399	0.43213
1.19451	0.47769
1.19564	0.56146
1.19582	0.37492
1.19661	0.51424
1.19761	0.53731
1.19792	0.42153
1.19886	0.57722
1.19922	0.34896
1.1993	0.40684
1.20061	0.43973
1.20091	0.46799
1.20158	0.38363
1.20244	0.31617
1.20281	0.45208
1.20322	0.47928
1.20423	0.35737
1.20455	0.34474
1.20523	0.40148
1.20552	0.51311
1.20638	0.30398
1.20665	0.43951
1.20722	0.43935
1.20777	0.37702
1.20835	0.51538
1.20899	0.41121
1.20931	0.37625
1.21036	0.34841
1.21098	0.33537
1.21129	0.50304
1.21169	0.47342
1.21213	0.39716
1.21227	0.35086
1.21369	0.4193
1.2138	0.23926
1.21449	0.29667
1.21516	0.36616
1.21538	0.38311
1.21639	0.38108
1.21709	0.39246
1.21754	0.33409
1.21786	0.34749
1.21814	0.46993
1.21852	0.36101
1.21926	0.31153
1.21993	0.31903
1.2202	0.40075
1.22139	0.42734
1.22202	0.44155
1.22229	0.46615
1.22275	0.40135
1.223	0.4545
1.22442	0.50313
1.22504	0.50523
1.22533	0.43244
1.22576	0.27504
1.22666	0.44002
1.22711	0.47051
1.22807	0.43174
1.22822	0.45581
1.22923	0.47966
1.22939	0.49779
1.23013	0.41386
1.2302	0.34634
1.23091	0.33331
1.23122	0.37249
1.23215	0.37759
1.23251	0.39204
1.23335	0.50506
1.23379	0.36907
1.23408	0.47245
1.23427	0.34449
1.23481	0.4612
1.23549	0.38628
1.23619	0.43878
1.23646	0.38554
1.23702	0.33593
1.23746	0.39095
1.23883	0.3395
1.23914	0.4895
1.23975	0.47365
1.24029	0.40849
1.24144	0.40287
1.24203	0.4041
1.24274	0.53064
1.24301	0.54061
1.2438	0.3742
1.24435	0.44379
1.2445	0.48623
1.24559	0.44042
1.24612	0.66775
1.2462	0.31424
1.24651	0.47325
1.24703	0.40621
1.24755	0.37865
1.24819	0.44485
1.24866	0.33734
1.24905	0.24595
1.24944	0.48862
1.24996	0.38671
1.2505	0.44874
1.25082	0.37816
1.25107	0.35224
1.25192	0.29935
1.25235	0.46225
1.25256	0.3736
1.25328	0.3636
1.25444	0.34904
1.25462	0.51201
1.25541	0.36918
1.25619	0.47581
1.25663	0.38385
1.25691	0.41348
1.25724	0.44774
1.25791	0.43862
1.25798	0.29897
1.25862	0.32953
1.25955	0.44239
1.25979	0.4312
1.26053	0.44265
1.26077	0.47704
1.26105	0.40004
1.26157	0.48361
1.26229	0.31736
1.26277	0.27527
1.26311	0.61015
1.26444	0.67095
1.26499	0.38195
1.26532	0.41604
1.2655	0.43184
1.26653	0.44902
1.26672	0.49409
1.26722	0.31845
1.26782	0.47483
1.2682	0.39487
1.26848	0.313
1.26908	0.48485
1.26974	0.41773
1.26995	0.51982
1.2706	0.48183
1.27132	0.51349
1.2721	0.51894
1.27261	0.42803
1.27318	0.50439
1.27364	0.43361
1.27462	0.44044
1.27465	0.53935
1.27515	0.32075
1.27544	0.43837
1.27581	0.43397
1.27616	0.42956
1.27689	0.31172
1.27737	0.29619
1.27785	0.39665
1.27843	0.34975
1.27886	0.37865
1.27897	0.36051
1.27991	0.46033
1.28005	0.35287
1.28098	0.36062
1.28216	0.51126
1.28252	0.48002
1.2826	0.29044
1.28292	0.41097
1.28353	0.34734
1.28401	0.32559
1.28526	0.51175
1.28538	0.36273
1.28617	0.5158
1.2865	0.37753
1.2867	0.43038
1.28727	0.61562
1.28837	0.40354
1.28916	0.37445
1.28934	0.41881
1.28965	0.33877
1.29035	0.54232
1.29077	0.50199
1.29085	0.40842
1.29111	0.46504
1.29226	0.47185
1.29243	0.47125
1.29274	0.38183
1.29371	0.35547
1.29415	0.49473
1.2945	0.52067
1.2949	0.3587
1.29572	0.48057
1.29577	0.34925
1.29736	0.42665
1.29772	0.3536
1.2978	0.47169
1.29839	0.33418
1.29945	0.36371
1.29979	0.37775
1.30058	0.42334
1.30125	0.39923
1.30147	0.50466
1.30173	0.34429
1.30217	0.46018
1.30243	0.45791
1.30311	0.42689
1.3035	0.52596
1.30366	0.31782
1.3041	0.29758
1.30457	0.3893
1.30551	0.41992
1.30558	0.43206
1.30623	0.51289
1.30686	0.33959
1.30763	0.59135
1.30784	0.3799
1.30836	0.58132
1.30853	0.36727
1.30938	0.53907
1.30958	0.48585
1.30982	0.31579
1.31036	0.41262
1.31069	0.42172
1.31161	0.43581
1.31222	0.50664
1.31245	0.5147
1.31293	0.37508
1.31367	0.37649
1.31371	0.39425
1.31481	0.4666
1.315	0.28412
1.3154	0.37324
1.31571	0.42709
1.31665	0.53306
1.31681	0.46928
1.3174	0.48969
1.31744	0.28841
1.31799	0.46317
1.3182	0.39282
1.31925	0.47547
1.31949	0.33133
1.32063	0.48982
1.321	0.36047
1.3215	0.40426
1.32179	0.38854
1.32258	0.30779
1.32277	0.36211
1.32324	0.37443
1.32403	0.27794
1.32419	0.54352
1.32513	0.37171
1.32531	0.39247
1.32564	0.46033
1.32591	0.49916
1.32642	0.40103
1.32678	0.36444
1.32727	0.37135
1.32758	0.39922
1.32852	0.51242
1.32889	0.37102
1.32926	0.4927
1.32978	0.45529
1.33057	0.42334
1.33164	0.32514
1.33179	0.41491
1.33223	0.43552
1.33233	0.39655
1.3333	0.39952
1.33348	0.44266
1.33423	0.56359
1.33498	0.4702
1.33524	0.41009
1.33585	0.43455
1.33594	0.38908
1.33688	0.49495
1.33729	0.43212
1.33745	0.44073
1.33773	0.30353
1.33824	0.34525
1.33847	0.39954
1.33891	0.37247
1.33912	0.3671
1.33988	0.31666
1.34032	0.51994
1.34081	0.36907
1.34174	0.32965
1.34218	0.38557
1.3423	0.34563
1.34267	0.48024
1.3431	0.48849
1.34397	0.48598
1.34432	0.48488
1.34454	0.31951
1.34503	0.45505
1.34574	0.56848
1.34632	0.38418
1.34658	0.38771
1.34734	0.52041
1.34783	0.40587
1.34803	0.26977
1.34845	0.35954
1.34937	0.58771
1.34948	0.34271
1.34966	0.33269
1.35059	0.46142
1.35109	0.47724
1.35149	0.41877
1.35203	0.43992
1.35254	0.56935
1.35259	0.51731
1.35329	0.5412
1.35365	0.38821
1.35434	0.45316
1.35484	0.36604
1.35563	0.40866
1.35642	0.50429
1.35658	0.41632
1.35698	0.36708
1.35748	0.43976
1.35831	0.36171
1.3586	0.30233
1.35891	0.45728
1.35928	0.36225
1.35961	0.41842
1.35986	0.47599
1.36082	0.45728
1.36136	0.44745
1.36158	0.40406
1.36183	0.51542
1.36246	0.31528
1.36302	0.37927
1.36362	0.44526
1.36381	0.29953
1.36394	0.50247
1.36441	0.27742
1.36582	0.51318
1.36637	0.44179
1.36663	0.45747
1.36676	0.38111
1.36734	0.48317
1.36748	0.50892
1.36797	0.36868
1.36825	0.53283
1.36848	0.41179
1.36901	0.41072
1.36965	0.33458
1.37017	0.45882
1.37043	0.5086
1.37109	0.30792
1.37191	0.45837
1.372	0.43083
1.37267	0.53471
1.37296	0.3047
1.37355	0.35812
1.37385	0.43863
1.37433	0.35194
1.37442	0.43361
1.37511	0.4421
1.37585	0.28989
1.37659	0.57668
1.37696	0.49496
1.37729	0.40815
1.37747	0.47598
1.37822	0.41544
1.37847	0.56125
1.37913	0.42595
1.37937	0.43005
1.38012	0.40109
1.38063	0.39398
1.38137	0.52453
1.38179	0.47118
1.38227	0.47108
1.38272	0.3946
1.38333	0.43762
1.38363	0.45557
1.38397	0.46402
1.38472	0.45074
1.38527	0.35728
1.38562	0.47013
1.38594	0.33787
1.38629	0.34484
1.38683	0.46548
1.38727	0.38996
1.38789	0.43934
1.38824	0.47292
1.38868	0.44075
1.38936	0.58175
1.39	0.36511
1.39021	0.4314
1.39066	0.46085
1.39145	0.40293
1.39184	0.45746
1.39221	0.51998
1.39233	0.5018
1.39289	0.40215
1.39379	0.49323
1.39424	0.42526
1.39432	0.29775
1.3949	0.41395
1.3952	0.39551
1.39551	0.4164
1.39596	0.50506
1.39661	0.44161
1.39719	0.41443
1.39779	0.34372
1.39817	0.42425
1.39869	0.40704
1.39945	0.36716
1.39986	0.328
1.40012	0.51336
1.40049	0.27247
1.40118	0.4798
1.40155	0.54589
1.40178	0.43853
1.40212	0.28385
1.4026	0.3877
1.40314	0.42669
1.40357	0.4055
1.40396	0.47719
1.40453	0.31961
1.40471	0.47209
1.40539	0.38147
1.40569	0.36566
1.40624	0.38713
1.40666	0.37156
1.4073	0.59154
1.40787	0.51614
1.40822	0.5299
1.40824	0.6692
1.40889	0.38092
1.40903	0.42972
1.40966	0.46403
1.41008	0.39722
1.41028	0.33395
1.41104	0.46427
1.41154	0.56616
1.41192	0.4878
1.41211	0.51073
1.41291	0.37828
1.41365	0.52635
1.41378	0.43046
1.41402	0.4043
1.41451	0.41894
1.41499	0.41397
1.41513	0.45949
1.41561	0.33763
1.4158	0.3263
1.41653	0.34953
1.41688	0.27506
1.41753	0.43774
1.41765	0.37267
1.41849	0.26083
1.41876	0.33376
1.419	0.47008
1.41914	0.4945
1.41949	0.49794
1.41987	0.54143
1.42032	0.4967
1.4208	0.41069
1.42128	0.56005
1.4216	0.3537
1.42249	0.34564
1.42305	0.52971
1.42347	0.37572
1.42376	0.44874
1.42436	0.51434
1.42495	0.53476
1.42511	0.46593
1.42545	0.50857
1.42593	0.38364
1.427	0.45113
1.42718	0.3585
1.42771	0.5011
1.42789	0.37811
1.4283	0.51769
1.42844	0.44838
1.42889	0.58379
1.42944	0.47367
1.42989	0.45714
1.42999	0.42579
1.43065	0.49172
1.43145	0.42113
1.43193	0.38865
1.43211	0.4283
1.43259	0.47455
1.43323	0.55497
1.4334	0.44167
1.43394	0.41912
1.43456	0.43116
1.43471	0.46516
1.43522	0.51926
1.43557	0.46875
1.43584	0.34219
1.43678	0.49661
1.4372	0.45528
1.43774	0.37326
1.43801	0.43743
1.43809	0.45342
1.43844	0.42296
1.43907	0.3283
1.43914	0.44031
1.4397	0.32507
1.44023	0.60222
1.441	0.49192
1.44137	0.49266
1.44171	0.4033
1.44194	0.39056
1.44211	0.57525
1.44272	0.34278
1.44314	0.5442
1.44359	0.50884
1.44406	0.49593
1.4442	0.61845
1.44445	0.29607
1.44495	0.39002
1.44572	0.52934
1.44578	0.41405
1.44629	0.41785
1.44679	0.4479
1.44707	0.45969
1.44719	0.33459
1.44805	0.4566
1.44811	0.50736
1.44831	0.49811
1.44903	0.55402
1.44972	0.38606
1.44995	0.4172
1.45025	0.50066
1.45104	0.50249
1.45112	0.46485
1.45158	0.33652
1.45186	0.49568
1.45269	0.50905
1.45303	0.36628
1.45337	0.49873
1.45359	0.45507
1.45384	0.50539
1.45491	0.41811
1.4554	0.59936
1.45575	0.50035
1.45596	0.42025
1.45662	0.48564
1.45708	0.48612
1.4573	0.41064
1.45817	0.52064
1.45839	0.48594
1.45897	0.55129
1.45945	0.5735
1.46031	0.42739
1.46049	0.43292
1.46101	0.43753
1.46147	0.57927
1.46148	0.4015
1.46187	0.57895
1.46215	0.48343
1.46295	0.66638
1.46299	0.38485
1.46336	0.50396
1.46366	0.44739
1.46408	0.49067
1.46485	0.52679
1.46513	0.43972
1.46549	0.43629
1.46601	0.4479
1.46655	0.35382
1.46693	0.49129
1.46722	0.38452
1.46767	0.38434
1.4679	0.54447
1.46821	0.45159
1.46847	0.4768
1.46911	0.4377
1.46925	0.41163
1.47014	0.51086
1.4706	0.35925
1.47109	0.46341
1.47131	0.39902
1.47185	0.49531
1.47234	0.38707
1.47256	0.39548
1.47305	0.48101
1.47404	0.43403
1.47417	0.35668
1.4748	0.53453
1.4752	0.43126
1.47553	0.42128
1.47559	0.59635
1.4761	0.35385
1.4762	0.49662
1.47764	0.49923
1.47804	0.61855
1.4781	0.45911
1.47843	0.48408
1.47897	0.46382
1.4793	0.46395
1.47944	0.51379
1.48012	0.62375
1.48025	0.52914
1.4808	0.40594
1.48115	0.46157
1.48153	0.49956
1.4821	0.36065
1.48276	0.36784
1.48285	0.45824
1.48322	0.4429
1.48374	0.60026
1.48438	0.46366
1.48485	0.55726
1.4853	0.31517
1.48554	0.42858
1.48642	0.48736
1.48661	0.43676
1.48706	0.54665
1.48722	0.41011
1.48727	0.46413
1.48751	0.40423
1.48856	0.76046
1.48902	0.36669
1.48935	0.60925
1.48951	0.27078
1.49016	0.49337
1.49023	0.38027
1.49048	0.34577
1.49121	0.39816
1.49152	0.46256
1.49204	0.45643
1.49254	0.37962
1.49309	0.45818
1.49333	0.37704
1.49355	0.52858
1.4943	0.46029
1.49437	0.37505
1.49563	0.39203
1.4959	0.36151
1.49612	0.39268
1.4962	0.43821
1.49677	0.45596
1.49706	0.47657
1.4975	0.46678
1.49766	0.47259
1.49829	0.56033
1.49855	0.51711
1.49917	0.38962
1.4995	0.53612
1.49997	0.46448
1.50011	0.48257
1.5005	0.3629
1.50153	0.45479
1.50171	0.42632
1.50188	0.404
1.5023	0.44261
1.50246	0.5148
1.50314	0.3662
1.50348	0.44036
1.5039	0.5724
1.50454	0.53002
1.50475	0.58158
1.50488	0.48532
1.50525	0.48572
1.50575	0.41534
1.50622	0.50364
1.50656	0.66456
1.50735	0.47576
1.50751	0.596
1.50799	0.42796
1.50823	0.41267
1.50848	0.47507
1.50908	0.48475
1.50945	0.53383
1.50988	0.50529
1.51033	0.40895
1.5105	0.44764
1.51095	0.4546
1.51162	0.46731
1.51177	0.29584
1.5124	0.5307
1.51269	0.42935
1.51289	0.44465
1.51357	0.46044
1.51379	0.58782
1.51429	0.52783
1.51478	0.47185
1.5152	0.42348
1.51535	0.57623
1.51561	0.44286
1.51608	0.48672
1.51634	0.50658
1.5167	0.51638
1.51727	0.62378
1.51773	0.68556
1.51813	0.56774
1.51876	0.48235
1.5191	0.6265
1.51937	0.35788
1.51978	0.56727
1.52001	0.40774
1.52014	0.49099
1.52076	0.54474
1.52098	0.44495
1.52125	0.42093
1.52159	0.3449
1.5218	0.60761
1.52276	0.43324
1.5231	0.49399
1.52395	0.48968
1.52422	0.43036
1.52456	0.50089
1.52477	0.52495
1.5253	0.45981
1.52539	0.38692
1.5256	0.4477
1.5263	0.4528
1.52646	0.49453
1.52674	0.61948
1.52723	0.46054
1.5277	0.45382
1.52807	0.54663
1.52841	0.61654
1.52939	0.57148
1.52952	0.53153
1.53001	0.5865
1.53015	0.43278
1.53039	0.44579
1.53079	0.40904
1.53152	0.48171
1.53203	0.62529
1.53222	0.46375
1.533	0.72245
1.53324	0.47948
1.53335	0.49407
1.5335	0.34081
1.53385	0.34949
1.53403	0.46252
1.53432	0.45377
1.53502	0.43015
1.53514	0.45614
1.5355	0.52004
1.53582	0.43923
1.53644	0.49283
1.53701	0.52933
1.53751	0.39501
1.53764	0.57253
1.53813	0.38318
1.53843	0.5684
1.53887	0.54255
1.53929	0.61143
1.53969	0.44824
1.53993	0.63604
1.54019	0.45192
1.54069	0.56152
1.54127	0.46701
1.54141	0.55373
1.54218	0.46239
1.54228	0.52448
1.54294	0.52753
1.54343	0.68561
1.54413	0.43247
1.54436	0.45824
1.54446	0.56043
1.54478	0.43171
1.54498	0.38438
1.54554	0.50166
1.54566	0.41901
1.546	0.47304
1.54633	0.55821
1.54707	0.65222
1.54757	0.51289
1.54791	0.60381
1.54859	0.58753
1.54875	0.42363
1.54905	0.46001
1.54933	0.49984
1.54954	0.52363
1.55	0.46329
1.55025	0.44161
1.55052	0.40554
1.55119	0.62026
1.55145	0.47041
1.55188	0.56671
1.55197	0.49096
1.55286	0.54024
1.55313	0.41076
1.55354	0.49322
1.55371	0.4865
1.5542	0.4045
1.55456	0.38168
1.55508	0.44942
1.55539	0.47209
1.55568	0.40884
1.55569	0.48085
1.55627	0.63374
1.55682	0.39634
1.55734	0.81851
1.55781	0.65779
1.55811	0.50675
1.5586	0.53984
1.55877	0.46141
1.55926	0.49778
1.55955	0.4156
1.56028	0.50618
1.5606	0.59264
1.56079	0.50248
1.56088	0.42666
1.56108	0.55855
1.56163	0.4543
1.56208	0.50096
1.56241	0.59654
1.56254	0.51802
1.5635	0.51594
1.5636	0.57488
1.56421	0.52553
1.56456	0.54843
1.56483	0.46237
1.56526	0.39641
1.56555	0.4481
1.56573	0.44239
1.56618	0.43337
1.56668	0.41808
1.56678	0.51656
1.567	0.63329
1.56708	0.532
1.56798	0.75282
1.56809	0.64747
1.5685	0.66329
1.5693	0.59022
1.56952	0.44157
1.56978	0.52139
1.57058	0.40157
1.5707	0.32879
1.5709	0.4638
1.57161	0.63472
1.57175	0.6434
1.57206	0.45239
1.57261	0.61441
1.57303	0.47345
1.57313	0.52681
1.57347	0.42887
1.57408	0.68299
1.5744	0.46842
1.57458	0.58527
1.57465	0.46699
1.57578	0.42826
1.57629	0.5446
1.57661	0.44147
1.57701	0.51936
1.57716	0.36357
1.57748	0.48739
1.57782	0.74411
1.57806	0.50474
1.57834	0.4063
1.57874	0.43074
1.579	0.56862
1.57941	0.4712
1.57985	0.48079
1.58033	0.67856
1.58094	0.5756
1.58105	0.4696
1.58174	0.48224
1.58196	0.66083
1.58206	0.67268
1.58245	0.54125
1.58302	0.50299
1.58315	0.6535
1.58381	0.34901
1.58404	0.70184
1.58435	0.51533
1.58462	0.39499
1.5848	0.71669
1.58532	0.4532
1.58537	0.41404
1.58621	0.39497
1.58665	0.64009
1.58685	0.4298
1.58707	0.32748
1.58732	0.50931
1.58735	0.59371
1.58796	0.44692
1.58822	0.33163
1.5885	0.47735
1.58892	0.59764
1.58958	0.59815
1.58994	0.49316
1.59026	0.35509
1.59027	0.34781
1.59065	0.44834
1.59119	0.54695
1.59147	0.47591
1.59214	0.44589
1.59274	0.52124
1.59281	0.51891
1.59316	0.47792
1.59338	0.60273
1.59381	0.52544
1.59407	0.44773
1.59414	0.67029
1.59446	0.49538
1.59466	0.56568
1.59486	0.49892
1.59548	0.68585
1.59586	0.68616
1.59663	0.52773
1.59682	0.57694
1.59747	0.5185
1.59766	0.39476
1.59778	0.53507
1.59802	0.59018
1.59882	0.5864
1.59884	0.47957
1.59932	0.48268
1.59942	0.62295
1.59995	0.53278
1.6002	0.52331
1.60061	0.71981
1.60076	0.41894
1.60128	0.64829
1.60149	0.55898
1.60186	0.42114
1.60229	0.56206
1.60261	0.3686
1.60309	0.40884
1.60358	0.40929
1.60399	0.4572
1.60424	0.62932
1.60506	0.55599
1.60522	0.81774
1.60574	0.52359
1.60626	0.56256
1.60638	0.52691
1.60664	0.55395
1.60705	0.55665
1.60739	0.59237
1.60764	0.60577
1.60812	0.40904
1.60835	0.50358
1.60848	0.50101
1.60878	0.54148
1.60922	0.6753
1.60968	0.41551
1.61006	0.59004
1.61014	0.34827
1.61062	0.60051
1.61111	0.41391
1.61135	0.56052
1.6118	0.42249
1.61206	0.514
1.61237	0.47556
1.61285	0.46917
1.61291	0.53047
1.61306	0.46982
1.6135	0.54447
1.61375	0.48431
1.61419	0.56328
1.61447	0.45054
1.61486	0.54166
1.61516	0.4831
1.61557	0.58146
1.6162	0.56795
1.61657	0.59029
1.61666	0.47412
1.61696	0.46533
1.61714	0.39621
1.61756	0.48091
1.61807	0.53775
1.61832	0.52289
1.61852	0.6289
1.61889	0.48222
1.61929	0.50991
1.61959	0.5803
1.61998	0.60621
1.62039	0.49024
1.62054	0.49238
1.62127	0.5241
1.62149	0.48844
1.62178	0.60586
1.62197	0.4038
1.62234	0.43036
1.62278	0.53788
1.62342	0.55473
1.62377	0.562
1.62388	0.48554
1.62423	0.55298
1.62457	0.38305
1.62471	0.40371
1.62539	0.57966
1.62585	0.47947
1.62624	0.46783
1.62652	0.5324
1.62665	0.3401
1.6269	0.58731
1.62783	0.32101
1.62795	0.43933
1.62825	0.53584
1.62859	0.51638
1.62909	0.56352
1.62918	0.44015
1.62934	0.45614
1.62979	0.41074
1.63001	0.71685
1.63026	0.60099
1.6306	0.48253
1.63094	0.45052
1.63167	0.54375
1.63173	0.42318
1.63236	0.58046
1.6326	0.40983
1.63271	0.53833
1.63296	0.45896
1.63347	0.57736
1.63367	0.40447
1.63417	0.60924
1.63464	0.61094
1.63501	0.58674
1.63527	0.38185
1.63569	0.41715
1.63595	0.37019
1.63608	0.58815
1.63632	0.6387
1.6367	0.40836
1.63715	0.39744
1.63748	0.68787
1.63778	0.57515
1.63788	0.59547
1.63831	0.57916
1.63889	0.52647
1.63944	0.54152
1.63991	0.4591
1.64022	0.47094
1.64045	0.49056
1.64071	0.3814
1.64121	0.51797
1.64153	0.58436
1.64168	0.5847
1.64187	0.42908
1.64204	0.58964
1.64243	0.44119
1.64253	0.39897
1.64307	0.46798
1.64348	0.40315
1.64391	0.46905
1.6442	0.51041
1.64437	0.42074
1.64465	0.5378
1.64489	0.46452
1.64541	0.48062
1.6458	0.41265
1.64628	0.30146
1.64653	0.49544
1.64708	0.76574
1.64744	0.41774
1.64789	0.36133
1.64817	0.4666
1.64852	0.37261
1.64888	0.47202
1.64909	0.4614
1.6493	0.7156
1.64951	0.47043
1.64997	0.5039
1.65057	0.40434
1.6509	0.52028
1.65103	0.53974
1.65148	0.51595
1.65164	0.67395
1.65182	0.46239
1.65193	0.46171
1.65295	0.49262
1.65315	0.41765
1.65327	0.40417
1.6536	0.37877
1.65401	0.37241
1.65462	0.50674
1.65471	0.50202
1.65485	0.40364
1.6555	0.45947
1.65581	0.44655
1.65646	0.55499
1.65715	0.3919
1.65726	0.41478
1.65756	0.47431
1.65795	0.52738
1.65819	0.51393
1.65831	0.46576
1.65913	0.32705
1.65917	0.46771
1.65947	0.47669
1.65996	0.58005
1.66035	0.48812
1.6608	0.38803
1.66104	0.44188
1.66164	0.41856
1.66211	0.59951
1.66227	0.48252
1.66259	0.50744
1.66277	0.44109
1.66318	0.47333
1.66339	0.35746
1.66366	0.51941
1.66395	0.56746
1.66413	0.37995
1.66446	0.49032
1.66513	0.43139
1.66531	0.45998
1.66549	0.46842
1.66588	0.52576
1.66629	0.79317
1.66662	0.53399
1.66713	0.434
1.66729	0.5425
1.66782	0.4043
1.66793	0.40569
1.66815	0.52441
1.66899	0.46583
1.66908	0.54678
1.66956	0.48748
1.6696	0.72911
1.67002	0.4675
1.67051	0.51202
1.67066	0.41385
1.67125	0.57241
1.67166	0.43929
1.67196	0.48887
1.67205	0.49891
1.67242	0.38744
1.67295	0.49659
1.67352	0.3691
1.67394	0.61038
1.67438	0.35605
1.67443	0.45776
1.6747	0.51081
1.67514	0.45195
1.67575	0.45296
1.67596	0.46166
1.67613	0.38161
1.6766	0.49779
1.67695	0.49436
1.67762	0.49541
1.67796	0.70235
1.67834	0.37657
1.67846	0.4891
1.67888	0.37414
1.67913	0.47728
1.67966	0.45451
[truncated: 13,809 more rows]
