# Supplementary material for: Dynamic lattice distortions driven by surface trapping in semiconductor nanocrystals
Source: Nat Commun. 2021 Mar 25;12:1860. doi: 10.1038/s41467-021-22116-0 (PMC7994579; doi:10.1038/s41467-021-22116-0)
Supplement: Supplementary file 3 — Source Data [file 41467_2021_22116_MOESM3_ESM.zip › Copy of 267760_2_data_set_5235766_qmjj9c.xlsx]

## Sheet: Fig 3a
Fig 3a				Fig 3a inset
Q2	"-ln(I/I0)"	error		Fluence (mJ/cm2)	atomic mean squared displacement (A2)	error
3.7	0.0148	0.0027		2.5	0.0044	0.0002
9.2	0.01082	0.00341		3.3	0.0074	0.0004
13	0.0309	0.00545		4.8	0.0096	0.0008
21.5	0.03634	0.01261		6	0.0104	0.001
29.6	0.02993	0.00882
41.6	0.2148	0.03263
65	0.15126	0.04383

## Sheet: Fig 3b
r (A)	Delta_G(r,t)
	200-100 ps	50-15 ps	15 - 5ps	5-0 ps	before t0
0.1	0.00731	-0.00363	0.00298	0.004	-0.00185
0.11	0.00784	-0.0039	0.00318	0.0043	-0.00198
0.12	0.00833	-0.00416	0.00336	0.00458	-0.0021
0.13	0.00875	-0.00439	0.00351	0.00483	-0.00221
0.14	0.00912	-0.00459	0.00364	0.00505	-0.0023
0.15	0.00943	-0.00477	0.00374	0.00524	-0.00237
0.16	0.00968	-0.00492	0.0038	0.00539	-0.00243
0.17	0.00986	-0.00505	0.00384	0.00552	-0.00247
0.18	0.00998	-0.00514	0.00385	0.00561	-0.0025
0.19	0.01003	-0.0052	0.00383	0.00567	-0.00251
0.2	0.01001	-0.00524	0.00378	0.0057	-0.0025
0.21	0.00993	-0.00524	0.0037	0.00569	-0.00247
0.22	0.00979	-0.00521	0.00359	0.00564	-0.00243
0.23	0.00958	-0.00515	0.00345	0.00557	-0.00237
0.24	0.00931	-0.00507	0.00328	0.00546	-0.0023
0.25	0.00898	-0.00495	0.00309	0.00531	-0.00221
0.26	0.00859	-0.00481	0.00288	0.00514	-0.00211
0.27	0.00815	-0.00464	0.00264	0.00493	-0.00199
0.28	0.00765	-0.00444	0.00238	0.0047	-0.00186
0.29	0.00711	-0.00422	0.0021	0.00444	-0.00172
0.3	0.00652	-0.00397	0.00181	0.00415	-0.00156
0.31	0.0059	-0.00371	0.0015	0.00383	-0.0014
0.32	0.00523	-0.00342	0.00118	0.0035	-0.00122
0.33	0.00454	-0.00311	0.000846173	0.00314	-0.00104
0.34	0.00382	-0.00279	0.000508219	0.00277	-0.000856893
0.35	0.00308	-0.00245	0.000165833	0.00238	-0.000664884
0.36	0.00233	-0.00209	-0.000178324	0.00197	-0.000469198
0.37	0.00156	-0.00173	-0.000521575	0.00156	-0.000271203
0.38	0.0007888	-0.00135	-0.000861242	0.00113	-7.22792e-05
0.39	1.75009e-05	-0.000972485	-0.00119	0.000701002	0.000126191
0.4	-0.000748444	-0.000586337	-0.00152	0.000267066	0.000322833
0.41	-0.0015	-0.000197234	-0.00183	-0.000167774	0.000516292
0.42	-0.00224	0.000192713	-0.00213	-0.000600904	0.000705238
0.43	-0.00296	0.000581413	-0.00241	-0.00103	0.00088838
0.44	-0.00366	0.000966808	-0.00268	-0.00145	0.00106
0.45	-0.00432	0.00135	-0.00292	-0.00186	0.00123
0.46	-0.00495	0.00172	-0.00314	-0.00226	0.00139
0.47	-0.00554	0.00208	-0.00334	-0.00265	0.00154
0.48	-0.00608	0.00244	-0.00351	-0.00302	0.00168
0.49	-0.00658	0.00278	-0.00366	-0.00337	0.0018
0.5	-0.00703	0.0031	-0.00377	-0.0037	0.00191
0.51	-0.00743	0.00341	-0.00386	-0.00401	0.00201
0.52	-0.00778	0.0037	-0.00391	-0.00429	0.00209
0.53	-0.00806	0.00398	-0.00393	-0.00455	0.00216
0.54	-0.00829	0.00423	-0.00393	-0.00478	0.00221
0.55	-0.00846	0.00447	-0.00389	-0.00498	0.00225
0.56	-0.00856	0.00468	-0.00382	-0.00515	0.00227
0.57	-0.00861	0.00487	-0.00371	-0.00529	0.00228
0.58	-0.00859	0.00504	-0.00358	-0.0054	0.00227
0.59	-0.00852	0.00518	-0.00342	-0.00548	0.00224
0.6	-0.00838	0.0053	-0.00323	-0.00552	0.0022
0.61	-0.00818	0.0054	-0.00301	-0.00553	0.00215
0.62	-0.00793	0.00547	-0.00277	-0.0055	0.00208
0.63	-0.00762	0.00552	-0.0025	-0.00545	0.00199
0.64	-0.00726	0.00555	-0.00221	-0.00536	0.0019
0.65	-0.00684	0.00555	-0.0019	-0.00524	0.00179
0.66	-0.00638	0.00553	-0.00157	-0.00509	0.00167
0.67	-0.00588	0.00549	-0.00123	-0.00491	0.00154
0.68	-0.00533	0.00543	-0.000867594	-0.0047	0.0014
0.69	-0.00475	0.00535	-0.000497667	-0.00447	0.00125
0.7	-0.00414	0.00525	-0.000119174	-0.0042	0.0011
0.71	-0.0035	0.00513	0.000265239	-0.00392	0.000936665
0.72	-0.00284	0.005	0.000652875	-0.00361	0.00077136
0.73	-0.00215	0.00485	0.00104	-0.00328	0.00060269
0.74	-0.00146	0.00468	0.00143	-0.00293	0.000431944
0.75	-0.000750043	0.0045	0.00181	-0.00256	0.000260418
0.76	-3.91356e-05	0.00432	0.00218	-0.00218	8.94136e-05
0.77	0.000671514	0.00412	0.00254	-0.00179	-7.978e-05
0.78	0.00138	0.00391	0.00289	-0.00139	-0.00024589
0.79	0.00207	0.0037	0.00323	-0.00098122	-0.00040767
0.8	0.00275	0.00348	0.00355	-0.000567497	-0.000563912
0.81	0.00342	0.00325	0.00384	-0.000151343	-0.00071345
0.82	0.00406	0.00302	0.00412	0.00026477	-0.000855174
0.83	0.00467	0.0028	0.00437	0.000678374	-0.000988033
0.84	0.00525	0.00257	0.0046	0.00109	-0.00111
0.85	0.0058	0.00234	0.00479	0.00149	-0.00122
0.86	0.00631	0.00211	0.00496	0.00188	-0.00132
0.87	0.00677	0.00189	0.0051	0.00226	-0.00141
0.88	0.0072	0.00167	0.00521	0.00262	-0.00149
0.89	0.00757	0.00146	0.00529	0.00297	-0.00155
0.9	0.0079	0.00125	0.00533	0.0033	-0.0016
0.91	0.00818	0.00105	0.00534	0.00361	-0.00163
0.92	0.0084	0.000861686	0.00532	0.0039	-0.00165
0.93	0.00858	0.000678732	0.00526	0.00417	-0.00166
0.94	0.0087	0.000504714	0.00517	0.0044	-0.00165
0.95	0.00876	0.000340032	0.00505	0.00461	-0.00162
0.96	0.00877	0.000184977	0.0049	0.0048	-0.00158
0.97	0.00873	3.97404e-05	0.00472	0.00495	-0.00153
0.98	0.00863	-9.55944e-05	0.00451	0.00508	-0.00146
0.99	0.00848	-0.000221044	0.00427	0.00517	-0.00138
1	0.00828	-0.000336725	0.004	0.00523	-0.00129
1.01	0.00803	-0.00044285	0.00371	0.00526	-0.00119
1.02	0.00774	-0.000539723	0.00339	0.00526	-0.00107
1.03	0.0074	-0.000627734	0.00305	0.00522	-0.000945082
1.04	0.00702	-0.000707356	0.0027	0.00515	-0.000810544
1.05	0.00659	-0.000779136	0.00232	0.00505	-0.000667798
1.06	0.00613	-0.000843688	0.00193	0.00492	-0.000517913
1.07	0.00564	-0.000901688	0.00153	0.00476	-0.000362012
1.08	0.00512	-0.000953865	0.00112	0.00457	-0.000201262
1.09	0.00457	-0.001	0.000700774	0.00435	-3.68649e-05
1.1	0.004	-0.00104	0.000275709	0.0041	0.000129949
1.11	0.00341	-0.00108	-0.000152271	0.00382	0.000297934
1.12	0.00281	-0.00112	-0.000580707	0.00352	0.000465832
1.13	0.00219	-0.00116	-0.00101	0.0032	0.000632386
1.14	0.00157	-0.00119	-0.00143	0.00285	0.00079635
1.15	0.000938178	-0.00122	-0.00184	0.00248	0.000956493
1.16	0.000309636	-0.00126	-0.00225	0.0021	0.00111
1.17	-0.000315387	-0.0013	-0.00265	0.0017	0.00126
1.18	-0.000933297	-0.00134	-0.00303	0.00128	0.0014
1.19	-0.00154	-0.00138	-0.00339	0.000848894	0.00154
1.2	-0.00213	-0.00142	-0.00374	0.000409107	0.00166
1.21	-0.00271	-0.00148	-0.00408	-3.86999e-05	0.00177
1.22	-0.00327	-0.00153	-0.00439	-0.000492254	0.00187
1.23	-0.0038	-0.00159	-0.00467	-0.000949252	0.00197
1.24	-0.00431	-0.00166	-0.00494	-0.00141	0.00204
1.25	-0.00479	-0.00173	-0.00518	-0.00186	0.00211
1.26	-0.00524	-0.00181	-0.0054	-0.00232	0.00216
1.27	-0.00565	-0.0019	-0.00559	-0.00277	0.00219
1.28	-0.00604	-0.00199	-0.00575	-0.0032	0.00221
1.29	-0.00639	-0.00209	-0.00589	-0.00363	0.00222
1.3	-0.0067	-0.00219	-0.006	-0.00405	0.00221
1.31	-0.00697	-0.0023	-0.00608	-0.00445	0.00219
1.32	-0.00721	-0.00242	-0.00614	-0.00484	0.00215
1.33	-0.00741	-0.00254	-0.00616	-0.0052	0.0021
1.34	-0.00757	-0.00266	-0.00617	-0.00555	0.00203
1.35	-0.00769	-0.00279	-0.00614	-0.00587	0.00195
1.36	-0.00777	-0.00292	-0.00609	-0.00617	0.00185
1.37	-0.00782	-0.00306	-0.00601	-0.00645	0.00174
1.38	-0.00783	-0.00319	-0.00591	-0.00669	0.00162
1.39	-0.0078	-0.00332	-0.00579	-0.00691	0.00149
1.4	-0.00773	-0.00345	-0.00565	-0.0071	0.00135
1.41	-0.00764	-0.00358	-0.00548	-0.00726	0.00119
1.42	-0.00751	-0.00371	-0.00529	-0.00738	0.00103
1.43	-0.00735	-0.00383	-0.00509	-0.00747	0.000860954
1.44	-0.00716	-0.00394	-0.00487	-0.00753	0.000684261
1.45	-0.00694	-0.00405	-0.00463	-0.00756	0.000501903
1.46	-0.0067	-0.00414	-0.00438	-0.00755	0.00031504
1.47	-0.00643	-0.00423	-0.00412	-0.00751	0.000124865
1.48	-0.00614	-0.0043	-0.00384	-0.00743	-6.74102e-05
1.49	-0.00583	-0.00436	-0.00356	-0.00732	-0.000260562
1.5	-0.0055	-0.0044	-0.00326	-0.00718	-0.000453364
1.51	-0.00515	-0.00443	-0.00296	-0.007	-0.000644592
1.52	-0.00479	-0.00444	-0.00265	-0.00678	-0.000833036
1.53	-0.00442	-0.00443	-0.00233	-0.00654	-0.00102
1.54	-0.00404	-0.0044	-0.00201	-0.00626	-0.0012
1.55	-0.00364	-0.00434	-0.00169	-0.00595	-0.00137
1.56	-0.00324	-0.00427	-0.00137	-0.00561	-0.00154
1.57	-0.00283	-0.00417	-0.00104	-0.00525	-0.00169
1.58	-0.00242	-0.00405	-0.000714573	-0.00485	-0.00184
1.59	-0.00201	-0.0039	-0.000389154	-0.00443	-0.00198
1.6	-0.00159	-0.00373	-6.48586e-05	-0.00399	-0.00211
1.61	-0.00117	-0.00353	0.00025771	-0.00352	-0.00222
1.62	-0.000750346	-0.0033	0.000578028	-0.00303	-0.00232
1.63	-0.000331821	-0.00305	0.000895651	-0.00253	-0.00241
1.64	8.51381e-05	-0.00277	0.00121	-0.002	-0.00249
1.65	0.000499842	-0.00247	0.00152	-0.00146	-0.00255
1.66	0.000911699	-0.00213	0.00183	-0.000909376	-0.0026
1.67	0.00132	-0.00178	0.00213	-0.000345336	-0.00263
1.68	0.00172	-0.0014	0.00243	0.000227598	-0.00265
1.69	0.00213	-0.000991302	0.00273	0.000807203	-0.00265
1.7	0.00252	-0.000563077	0.00302	0.00139	-0.00264
1.71	0.00291	-0.000113207	0.00331	0.00198	-0.00262
1.72	0.0033	0.000356906	0.00359	0.00256	-0.00258
1.73	0.00368	0.000845687	0.00387	0.00315	-0.00252
1.74	0.00406	0.00135	0.00415	0.00373	-0.00246
1.75	0.00443	0.00187	0.00442	0.0043	-0.00238
1.76	0.0048	0.00241	0.00469	0.00486	-0.00228
1.77	0.00516	0.00295	0.00495	0.00541	-0.00218
1.78	0.00551	0.0035	0.00521	0.00594	-0.00207
1.79	0.00586	0.00406	0.00547	0.00646	-0.00194
1.8	0.00621	0.00462	0.00572	0.00697	-0.00181
1.81	0.00654	0.00519	0.00596	0.00745	-0.00167
1.82	0.00687	0.00575	0.0062	0.00791	-0.00152
1.83	0.0072	0.0063	0.00644	0.00834	-0.00136
1.84	0.00751	0.00685	0.00667	0.00875	-0.0012
1.85	0.00781	0.00738	0.00689	0.00913	-0.00104
1.86	0.00811	0.0079	0.00711	0.00947	-0.000867095
1.87	0.00839	0.0084	0.00732	0.00979	-0.000696997
1.88	0.00866	0.00889	0.00751	0.01008	-0.000526021
1.89	0.00891	0.00934	0.0077	0.01032	-0.000355263
1.9	0.00915	0.00978	0.00788	0.01054	-0.000185808
1.91	0.00938	0.01018	0.00805	0.01071	-1.87199e-05
1.92	0.00958	0.01054	0.0082	0.01085	0.00014496
1.93	0.00976	0.01087	0.00834	0.01095	0.000304227
1.94	0.00993	0.01117	0.00846	0.01101	0.000458111
1.95	0.01006	0.01142	0.00857	0.01103	0.000605693
1.96	0.01017	0.01162	0.00865	0.01101	0.000746101
1.97	0.01025	0.01178	0.00872	0.01095	0.000878521
1.98	0.0103	0.01189	0.00876	0.01084	0.001
1.99	0.01031	0.01194	0.00878	0.01069	0.00112
2	0.01029	0.01195	0.00878	0.01051	0.00122
2.01	0.01022	0.01189	0.00874	0.01028	0.00131
2.02	0.01012	0.01178	0.00868	0.01001	0.0014
2.03	0.00997	0.01161	0.00859	0.0097	0.00147
2.04	0.00978	0.01139	0.00847	0.00935	0.00153
2.05	0.00953	0.0111	0.00831	0.00897	0.00157
2.06	0.00924	0.01075	0.00812	0.00854	0.00161
2.07	0.00889	0.01034	0.00789	0.00808	0.00163
2.08	0.00849	0.00986	0.00763	0.00759	0.00164
2.09	0.00803	0.00933	0.00733	0.00706	0.00164
2.1	0.00751	0.00874	0.00698	0.0065	0.00163
2.11	0.00693	0.00808	0.0066	0.00591	0.00161
2.12	0.00629	0.00737	0.00618	0.00529	0.00157
2.13	0.0056	0.0066	0.00572	0.00465	0.00152
2.14	0.00484	0.00577	0.00521	0.00398	0.00147
2.15	0.00401	0.00489	0.00466	0.00329	0.0014
2.16	0.00313	0.00397	0.00408	0.00259	0.00133
2.17	0.00219	0.00299	0.00345	0.00186	0.00124
2.18	0.00118	0.00197	0.00279	0.00112	0.00115
2.19	0.000122795	0.000901027	0.00208	0.000374858	0.00105
2.2	-0.00099522	-0.000201985	0.00134	-0.000382889	0.000944887
2.21	-0.00217	-0.00134	0.000563965	-0.00115	0.000834254
2.22	-0.00339	-0.00251	-0.000246502	-0.00191	0.000719096
2.23	-0.00466	-0.0037	-0.00109	-0.00268	0.0006003
2.24	-0.00598	-0.00492	-0.00196	-0.00344	0.000478768
2.25	-0.00734	-0.00615	-0.00286	-0.0042	0.000355414
2.26	-0.00873	-0.0074	-0.00378	-0.00495	0.000231152
2.27	-0.01016	-0.00866	-0.00472	-0.00569	0.000106897
2.28	-0.01162	-0.00991	-0.00568	-0.00642	-1.64493e-05
2.29	-0.01309	-0.01117	-0.00665	-0.00713	-0.000137996
2.3	-0.01458	-0.01241	-0.00764	-0.00781	-0.000256874
2.31	-0.01609	-0.01365	-0.00862	-0.00848	-0.000372242
2.32	-0.01759	-0.01486	-0.00962	-0.00912	-0.000483287
2.33	-0.01909	-0.01605	-0.0106	-0.00973	-0.000589237
2.34	-0.02058	-0.01721	-0.01158	-0.01032	-0.000689358
2.35	-0.02206	-0.01834	-0.01255	-0.01087	-0.000782964
2.36	-0.0235	-0.01942	-0.01351	-0.01138	-0.000869417
2.37	-0.02492	-0.02046	-0.01444	-0.01186	-0.000948135
2.38	-0.0263	-0.02146	-0.01534	-0.0123	-0.00102
2.39	-0.02763	-0.02239	-0.01622	-0.0127	-0.00108
2.4	-0.0289	-0.02327	-0.01706	-0.01305	-0.00113
2.41	-0.03012	-0.02408	-0.01786	-0.01337	-0.00118
2.42	-0.03126	-0.02482	-0.01862	-0.01364	-0.00121
2.43	-0.03233	-0.02549	-0.01932	-0.01386	-0.00123
2.44	-0.03331	-0.02608	-0.01998	-0.01403	-0.00125
2.45	-0.0342	-0.0266	-0.02058	-0.01416	-0.00125
2.46	-0.035	-0.02703	-0.02111	-0.01423	-0.00124
2.47	-0.03569	-0.02737	-0.02158	-0.01426	-0.00123
2.48	-0.03628	-0.02763	-0.02199	-0.01424	-0.0012
2.49	-0.03675	-0.02779	-0.02232	-0.01417	-0.00116
2.5	-0.0371	-0.02787	-0.02258	-0.01405	-0.00112
2.51	-0.03733	-0.02785	-0.02276	-0.01388	-0.00106
2.52	-0.03743	-0.02774	-0.02286	-0.01367	-0.000995291
2.53	-0.0374	-0.02753	-0.02288	-0.0134	-0.000922539
2.54	-0.03724	-0.02723	-0.02282	-0.0131	-0.000841868
2.55	-0.03695	-0.02683	-0.02267	-0.01274	-0.000753802
2.56	-0.03652	-0.02635	-0.02245	-0.01235	-0.000658911
2.57	-0.03596	-0.02577	-0.02213	-0.01191	-0.000557803
2.58	-0.03525	-0.0251	-0.02174	-0.01143	-0.000451119
2.59	-0.03442	-0.02434	-0.02126	-0.01092	-0.000339533
2.6	-0.03345	-0.0235	-0.0207	-0.01037	-0.000223743
2.61	-0.03235	-0.02258	-0.02006	-0.00978	-0.000104468
2.62	-0.03112	-0.02157	-0.01934	-0.00917	1.75576e-05
2.63	-0.02977	-0.0205	-0.01854	-0.00853	0.000141587
2.64	-0.0283	-0.01935	-0.01768	-0.00786	0.000266869
2.65	-0.02672	-0.01814	-0.01674	-0.00717	0.000392649
2.66	-0.02502	-0.01687	-0.01574	-0.00646	0.000518178
2.67	-0.02323	-0.01554	-0.01467	-0.00574	0.000642711
2.68	-0.02134	-0.01416	-0.01355	-0.005	0.000765521
2.69	-0.01936	-0.01274	-0.01238	-0.00425	0.000885894
2.7	-0.01731	-0.01128	-0.01116	-0.00349	0.001
2.71	-0.01518	-0.00979	-0.0099	-0.00273	0.00112
2.72	-0.013	-0.00827	-0.0086	-0.00196	0.00123
2.73	-0.01076	-0.00674	-0.00728	-0.0012	0.00133
2.74	-0.00849	-0.00519	-0.00593	-0.000448735	0.00143
2.75	-0.00618	-0.00363	-0.00456	0.000298025	0.00152
2.76	-0.00385	-0.00208	-0.00318	0.00103	0.00161
2.77	-0.00152	-0.000534747	-0.00179	0.00175	0.00168
2.78	0.000816222	0.000996897	-0.000406966	0.00246	0.00176
2.79	0.00314	0.00251	0.000968896	0.00314	0.00182
2.8	0.00544	0.00399	0.00233	0.00381	0.00187
2.81	0.00771	0.00544	0.00367	0.00444	0.00192
2.82	0.00993	0.00685	0.00498	0.00505	0.00196
2.83	0.0121	0.00822	0.00627	0.00563	0.00199
2.84	0.0142	0.00953	0.00751	0.00618	0.00201
2.85	0.01624	0.01079	0.00871	0.0067	0.00202
2.86	0.01819	0.01199	0.00985	0.00718	0.00202
2.87	0.02005	0.01313	0.01095	0.00763	0.00202
2.88	0.02181	0.01419	0.01198	0.00804	0.002
2.89	0.02346	0.01518	0.01295	0.00841	0.00198
2.9	0.02501	0.0161	0.01385	0.00874	0.00195
2.91	0.02643	0.01693	0.01468	0.00903	0.00191
2.92	0.02773	0.01769	0.01544	0.00928	0.00186
2.93	0.0289	0.01836	0.01611	0.00949	0.00181
2.94	0.02994	0.01894	0.01671	0.00966	0.00174
2.95	0.03085	0.01945	0.01723	0.0098	0.00167
2.96	0.03162	0.01986	0.01767	0.00989	0.0016
2.97	0.03225	0.02019	0.01803	0.00994	0.00152
2.98	0.03274	0.02044	0.0183	0.00996	0.00143
2.99	0.0331	0.02061	0.01849	0.00994	0.00134
3	0.03333	0.02069	0.01861	0.00989	0.00124
3.01	0.03343	0.02069	0.01864	0.0098	0.00114
3.02	0.03339	0.02062	0.0186	0.00969	0.00104
3.03	0.03324	0.02048	0.01848	0.00954	0.00093137
3.04	0.03297	0.02027	0.01829	0.00937	0.000822436
3.05	0.03258	0.02	0.01803	0.00917	0.000711711
3.06	0.0321	0.01966	0.01771	0.00894	0.000599738
3.07	0.03151	0.01928	0.01734	0.0087	0.000487053
3.08	0.03084	0.01884	0.0169	0.00844	0.000374185
3.09	0.03009	0.01837	0.01642	0.00816	0.00026165
3.1	0.02927	0.01785	0.0159	0.00787	0.000149952
3.11	0.0284	0.01731	0.01533	0.00757	3.95758e-05
3.12	0.02747	0.01674	0.01474	0.00726	-6.90113e-05
3.13	0.02651	0.01616	0.01412	0.00694	-0.000175364
3.14	0.02552	0.01557	0.01348	0.00663	-0.000279061
3.15	0.02452	0.01497	0.01283	0.00631	-0.000379705
3.16	0.02351	0.01438	0.01217	0.006	-0.000476927
3.17	0.02252	0.0138	0.01151	0.00569	-0.000570386
3.18	0.02154	0.01324	0.01086	0.00539	-0.000659772
3.19	0.02059	0.0127	0.01022	0.0051	-0.000744803
3.2	0.01969	0.0122	0.0096	0.00482	-0.000825231
3.21	0.01884	0.01173	0.00901	0.00456	-0.00090084
3.22	0.01806	0.01131	0.00844	0.00431	-0.000971446
3.23	0.01735	0.01093	0.00792	0.00408	-0.00104
3.24	0.01672	0.01061	0.00743	0.00387	-0.0011
3.25	0.01618	0.01035	0.007	0.00368	-0.00115
3.26	0.01575	0.01016	0.00661	0.00352	-0.0012
3.27	0.01542	0.01003	0.00628	0.00338	-0.00125
3.28	0.0152	0.00998	0.00601	0.00326	-0.00128
3.29	0.01511	0.01	0.0058	0.00317	-0.00132
3.3	0.01514	0.0101	0.00566	0.0031	-0.00134
3.31	0.01529	0.01027	0.00559	0.00306	-0.00137
3.32	0.01557	0.01053	0.00558	0.00305	-0.00138
3.33	0.01599	0.01087	0.00565	0.00306	-0.0014
3.34	0.01654	0.01129	0.00578	0.00309	-0.0014
3.35	0.01721	0.01179	0.00599	0.00315	-0.00141
3.36	0.01802	0.01236	0.00626	0.00324	-0.00141
3.37	0.01894	0.01302	0.0066	0.00335	-0.0014
3.38	0.01999	0.01374	0.00701	0.00347	-0.00139
3.39	0.02116	0.01454	0.00748	0.00362	-0.00138
3.4	0.02243	0.0154	0.00801	0.00379	-0.00136
3.41	0.0238	0.01632	0.0086	0.00397	-0.00134
3.42	0.02527	0.0173	0.00924	0.00417	-0.00132
3.43	0.02682	0.01832	0.00993	0.00438	-0.00129
3.44	0.02843	0.01939	0.01066	0.0046	-0.00127
3.45	0.03011	0.02049	0.01143	0.00483	-0.00124
3.46	0.03184	0.02162	0.01222	0.00506	-0.0012
3.47	0.0336	0.02277	0.01304	0.0053	-0.00117
3.48	0.03537	0.02393	0.01388	0.00553	-0.00114
3.49	0.03716	0.02508	0.01473	0.00576	-0.0011
3.5	0.03893	0.02624	0.01557	0.00599	-0.00107
3.51	0.04068	0.02737	0.01641	0.00621	-0.00103
3.52	0.04239	0.02847	0.01724	0.00642	-0.000993846
3.53	0.04405	0.02954	0.01805	0.00661	-0.000957478
3.54	0.04563	0.03056	0.01883	0.00679	-0.000921385
3.55	0.04712	0.03153	0.01957	0.00695	-0.000885771
3.56	0.0485	0.03242	0.02026	0.00709	-0.000850825
3.57	0.04977	0.03324	0.0209	0.00721	-0.00081672
3.58	0.0509	0.03398	0.02149	0.0073	-0.00078361
3.59	0.05188	0.03462	0.022	0.00736	-0.000751636
3.6	0.0527	0.03515	0.02244	0.00739	-0.000720918
3.61	0.05333	0.03557	0.02279	0.00739	-0.000691559
3.62	0.05377	0.03587	0.02306	0.00735	-0.000663643
3.63	0.05401	0.03603	0.02324	0.00728	-0.000637237
3.64	0.05404	0.03607	0.02332	0.00718	-0.00061239
3.65	0.05384	0.03595	0.02329	0.00703	-0.000589132
3.66	0.0534	0.03569	0.02315	0.00685	-0.000567475
3.67	0.05273	0.03528	0.0229	0.00663	-0.000547416
3.68	0.0518	0.03471	0.02254	0.00637	-0.000528931
3.69	0.05062	0.03398	0.02206	0.00607	-0.000511986
3.7	0.04919	0.03308	0.02146	0.00573	-0.000496526
3.71	0.04749	0.03201	0.02074	0.00535	-0.000482485
3.72	0.04554	0.03078	0.0199	0.00493	-0.000469781
3.73	0.04332	0.02938	0.01894	0.00448	-0.000458322
3.74	0.04085	0.02782	0.01786	0.00399	-0.000448003
3.75	0.03813	0.02609	0.01666	0.00347	-0.000438708
3.76	0.03516	0.02421	0.01535	0.00291	-0.000430312
3.77	0.03194	0.02216	0.01393	0.00232	-0.000422682
3.78	0.0285	0.01997	0.01241	0.0017	-0.000415679
3.79	0.02483	0.01762	0.01078	0.00105	-0.000409157
3.8	0.02096	0.01514	0.00906	0.000382497	-0.000402966
3.81	0.01688	0.01253	0.00725	-0.000309959	-0.000396954
3.82	0.01262	0.0098	0.00535	-0.00102	-0.000390967
3.83	0.0082	0.00695	0.00338	-0.00175	-0.000384849
3.84	0.00363	0.004	0.00135	-0.00249	-0.000378447
3.85	-0.00108	0.000958579	-0.000746486	-0.00324	-0.000371608
3.86	-0.0059	-0.00216	-0.00289	-0.004	-0.000364186
3.87	-0.01082	-0.00535	-0.00507	-0.00476	-0.000356035
3.88	-0.0158	-0.0086	-0.00728	-0.00552	-0.000347019
3.89	-0.02084	-0.01188	-0.00951	-0.00627	-0.000337007
3.9	-0.02591	-0.01519	-0.01176	-0.00702	-0.000325875
3.91	-0.03098	-0.01852	-0.01399	-0.00776	-0.000313509
3.92	-0.03603	-0.02184	-0.01622	-0.00848	-0.000299808
3.93	-0.04105	-0.02514	-0.01843	-0.00918	-0.000284676
3.94	-0.046	-0.02842	-0.0206	-0.00986	-0.000268034
3.95	-0.05086	-0.03164	-0.02272	-0.01052	-0.000249812
3.96	-0.05562	-0.03481	-0.02479	-0.01115	-0.000229954
3.97	-0.06024	-0.03789	-0.0268	-0.01175	-0.00020842
3.98	-0.0647	-0.04089	-0.02873	-0.01231	-0.00018518
3.99	-0.06899	-0.04378	-0.03057	-0.01284	-0.000160222
4	-0.07308	-0.04655	-0.03232	-0.01332	-0.000133545
4.01	-0.07694	-0.04919	-0.03396	-0.01377	-0.000105168
4.02	-0.08058	-0.05168	-0.03549	-0.01417	-7.512e-05
4.03	-0.08395	-0.05401	-0.03691	-0.01452	-4.34477e-05
4.04	-0.08705	-0.05617	-0.03819	-0.01483	-1.02119e-05
4.05	-0.08986	-0.05814	-0.03934	-0.01508	2.45118e-05
4.06	-0.09236	-0.05993	-0.04035	-0.01528	6.06336e-05
4.07	-0.09455	-0.06151	-0.04121	-0.01544	9.805e-05
4.08	-0.09641	-0.06289	-0.04192	-0.01553	0.000136644
4.09	-0.09794	-0.06405	-0.04248	-0.01558	0.000176285
4.1	-0.09911	-0.06498	-0.04288	-0.01557	0.000216832
4.11	-0.09994	-0.06569	-0.04312	-0.01551	0.000258132
4.12	-0.10041	-0.06617	-0.04321	-0.0154	0.000300021
4.13	-0.10052	-0.06641	-0.04313	-0.01523	0.000342325
4.14	-0.10027	-0.06641	-0.04289	-0.01501	0.000384864
4.15	-0.09966	-0.06618	-0.04249	-0.01474	0.000427448
4.16	-0.09869	-0.06572	-0.04193	-0.01443	0.000469882
4.17	-0.09738	-0.06502	-0.04122	-0.01406	0.000511966
4.18	-0.09572	-0.06409	-0.04036	-0.01366	0.000553495
4.19	-0.09372	-0.06293	-0.03935	-0.01321	0.000594263
4.2	-0.09141	-0.06155	-0.03821	-0.01272	0.000634062
4.21	-0.08878	-0.05996	-0.03693	-0.01219	0.000672684
4.22	-0.08585	-0.05817	-0.03552	-0.01163	0.000709923
4.23	-0.08263	-0.05618	-0.03399	-0.01103	0.000745576
4.24	-0.07916	-0.054	-0.03236	-0.01041	0.000779442
4.25	-0.07543	-0.05165	-0.03062	-0.00976	0.00081133
4.26	-0.07147	-0.04913	-0.02879	-0.0091	0.000841051
4.27	-0.06731	-0.04646	-0.02687	-0.00841	0.000868429
4.28	-0.06296	-0.04366	-0.02489	-0.00771	0.000893294
4.29	-0.05845	-0.04074	-0.02284	-0.007	0.000915488
4.3	-0.05379	-0.03771	-0.02074	-0.00629	0.000934866
4.31	-0.04902	-0.03458	-0.0186	-0.00557	0.000951296
4.32	-0.04416	-0.03138	-0.01643	-0.00485	0.000964659
4.33	-0.03924	-0.02813	-0.01425	-0.00414	0.000974852
4.34	-0.03427	-0.02482	-0.01205	-0.00344	0.000981789
4.35	-0.02929	-0.0215	-0.00987	-0.00275	0.000985401
4.36	-0.02431	-0.01816	-0.0077	-0.00207	0.000985636
4.37	-0.01938	-0.01483	-0.00556	-0.00142	0.00098246
4.38	-0.0145	-0.01153	-0.00346	-0.000784592	0.00097586
4.39	-0.0097	-0.00827	-0.00141	-0.000177834	0.000965842
4.4	-0.00502	-0.00506	0.000580474	0.000400075	0.000952429
4.41	-0.000462461	-0.00193	0.0025	0.00094634	0.000935669
4.42	0.00394	0.00112	0.00434	0.00146	0.000915625
4.43	0.00817	0.00406	0.0061	0.00193	0.000892382
4.44	0.01221	0.00689	0.00776	0.00237	0.000866046
4.45	0.01603	0.00958	0.00931	0.00277	0.00083674
4.46	0.01963	0.01213	0.01075	0.00312	0.000804608
4.47	0.02298	0.01453	0.01208	0.00343	0.00076981
4.48	0.02607	0.01676	0.01328	0.0037	0.000732526
4.49	0.02889	0.01882	0.01436	0.00392	0.000692951
4.5	0.03143	0.0207	0.01531	0.00409	0.000651296
4.51	0.03368	0.02239	0.01612	0.00422	0.000607788
4.52	0.03562	0.02388	0.01679	0.0043	0.000562666
4.53	0.03727	0.02516	0.01733	0.00434	0.000516181
4.54	0.03861	0.02625	0.01773	0.00433	0.000468595
4.55	0.03964	0.02712	0.01799	0.00427	0.000420179
4.56	0.04036	0.02779	0.01812	0.00418	0.000371212
4.57	0.04078	0.02825	0.01811	0.00404	0.000321978
4.58	0.04089	0.0285	0.01797	0.00386	0.000272766
4.59	0.04071	0.02855	0.01769	0.00364	0.000223866
4.6	0.04023	0.0284	0.0173	0.00339	0.00017557
4.61	0.03948	0.02805	0.01679	0.0031	0.000128166
4.62	0.03846	0.02751	0.01616	0.00278	8.19404e-05
4.63	0.03718	0.02679	0.01542	0.00244	3.71739e-05
4.64	0.03566	0.02589	0.01459	0.00207	-5.86062e-06
4.65	0.03391	0.02483	0.01366	0.00167	-4.68995e-05
4.66	0.03195	0.02362	0.01265	0.00126	-8.56902e-05
4.67	0.0298	0.02226	0.01156	0.000834462	-0.000121993
4.68	0.02747	0.02077	0.01041	0.000394801	-0.000155584
4.69	0.02499	0.01916	0.00919	-5.34936e-05	-0.000186255
4.7	0.02237	0.01745	0.00793	-0.000506867	-0.000213815
4.71	0.01964	0.01564	0.00664	-0.000961739	-0.000238095
4.72	0.01682	0.01376	0.00531	-0.00141	-0.000258946
4.73	0.01393	0.01182	0.00396	-0.00186	-0.000276242
4.74	0.01099	0.00983	0.00261	-0.0023	-0.00028988
4.75	0.00803	0.0078	0.00125	-0.00272	-0.000299782
4.76	0.00506	0.00576	-8.69402e-05	-0.00313	-0.000305897
4.77	0.00212	0.00373	-0.00141	-0.00352	-0.000308199
4.78	-0.000787785	0.0017	-0.0027	-0.00389	-0.000306688
4.79	-0.00363	-0.000295777	-0.00394	-0.00423	-0.000301395
4.8	-0.00639	-0.00225	-0.00514	-0.00455	-0.000292374
4.81	-0.00904	-0.00414	-0.00629	-0.00483	-0.000279711
4.82	-0.01157	-0.00596	-0.00736	-0.00508	-0.000263517
4.83	-0.01396	-0.0077	-0.00836	-0.00529	-0.000243931
4.84	-0.01619	-0.00933	-0.00929	-0.00547	-0.000221117
4.85	-0.01824	-0.01086	-0.01012	-0.0056	-0.000195267
4.86	-0.0201	-0.01227	-0.01086	-0.0057	-0.000166597
4.87	-0.02176	-0.01354	-0.0115	-0.00575	-0.000135347
4.88	-0.02321	-0.01467	-0.01205	-0.00575	-0.000101779
4.89	-0.02443	-0.01565	-0.01248	-0.00572	-6.61769e-05
4.9	-0.02541	-0.01648	-0.0128	-0.00563	-2.88423e-05
4.91	-0.02616	-0.01714	-0.01301	-0.00551	9.90417e-06
4.92	-0.02665	-0.01764	-0.01311	-0.00533	4.97269e-05
4.93	-0.02689	-0.01796	-0.01309	-0.00511	9.02769e-05
4.94	-0.02688	-0.01811	-0.01296	-0.00485	0.000131194
4.95	-0.02661	-0.01808	-0.01271	-0.00454	0.000172109
4.96	-0.02609	-0.01787	-0.01235	-0.0042	0.000212647
4.97	-0.02532	-0.01749	-0.01187	-0.0038	0.000252429
4.98	-0.0243	-0.01693	-0.01129	-0.00337	0.000291074
4.99	-0.02303	-0.0162	-0.0106	-0.00291	0.000328205
5	-0.02154	-0.0153	-0.00981	-0.0024	0.000363447
5.01	-0.01982	-0.01424	-0.00892	-0.00186	0.000396433
5.02	-0.01788	-0.01302	-0.00795	-0.00129	0.000426805
5.03	-0.01574	-0.01165	-0.00688	-0.000697752	0.000454219
5.04	-0.01341	-0.01015	-0.00574	-7.49756e-05	0.000478345
5.05	-0.0109	-0.00851	-0.00452	0.000570367	0.000498872
5.06	-0.00824	-0.00675	-0.00324	0.00124	0.000515508
5.07	-0.00542	-0.00488	-0.0019	0.00192	0.000527984
5.08	-0.00248	-0.00291	-0.0005167	0.00261	0.000536058
5.09	0.000564854	-0.000852345	0.000912395	0.00331	0.000539512
5.1	0.00371	0.00128	0.00237	0.00402	0.000538161
5.11	0.00692	0.00347	0.00386	0.00473	0.000531849
5.12	0.01018	0.00572	0.00536	0.00544	0.000520454
5.13	0.01348	0.00799	0.00687	0.00615	0.000503888
5.14	0.0168	0.01029	0.00838	0.00685	0.000482099
5.15	0.0201	0.0126	0.00987	0.00753	0.000455072
5.16	0.02339	0.01489	0.01135	0.0082	0.000422828
5.17	0.02662	0.01717	0.0128	0.00886	0.000385428
5.18	0.02979	0.01941	0.01421	0.00949	0.000342972
5.19	0.03288	0.0216	0.01558	0.01009	0.000295596
5.2	0.03587	0.02374	0.01689	0.01067	0.000243476
5.21	0.03874	0.02579	0.01815	0.01122	0.000186826
5.22	0.04148	0.02776	0.01934	0.01173	0.000125896
5.23	0.04407	0.02964	0.02046	0.01221	6.09737e-05
5.24	0.04649	0.0314	0.0215	0.01265	-7.62095e-06
5.25	0.04873	0.03304	0.02246	0.01305	-7.9533e-05
5.26	0.05078	0.03456	0.02332	0.0134	-0.000154377
5.27	0.05263	0.03594	0.0241	0.01372	-0.000231737
5.28	0.05427	0.03717	0.02477	0.01399	-0.000311172
5.29	0.05569	0.03825	0.02535	0.01421	-0.000392215
5.3	0.05688	0.03917	0.02582	0.01438	-0.000474378
5.31	0.05784	0.03993	0.02619	0.01451	-0.000557154
5.32	0.05856	0.04052	0.02645	0.01459	-0.00064002
5.33	0.05904	0.04094	0.0266	0.01461	-0.000722442
5.34	0.05928	0.04118	0.02664	0.01459	-0.000803876
5.35	0.05928	0.04126	0.02658	0.01453	-0.00088377
5.36	0.05903	0.04116	0.02641	0.01441	-0.000961576
5.37	0.05855	0.04089	0.02614	0.01425	-0.00104
5.38	0.05783	0.04045	0.02576	0.01404	-0.00111
5.39	0.05689	0.03985	0.02529	0.01378	-0.00118
5.4	0.05572	0.03908	0.02472	0.01349	-0.00124
5.41	0.05433	0.03816	0.02406	0.01315	-0.0013
5.42	0.05275	0.03708	0.02331	0.01277	-0.00135
5.43	0.05096	0.03586	0.02247	0.01235	-0.0014
5.44	0.049	0.03451	0.02156	0.0119	-0.00144
5.45	0.04686	0.03302	0.02058	0.01141	-0.00148
5.46	0.04456	0.03142	0.01953	0.01089	-0.00151
5.47	0.04211	0.0297	0.01842	0.01035	-0.00153
5.48	0.03954	0.02789	0.01726	0.00977	-0.00155
5.49	0.03684	0.02599	0.01605	0.00918	-0.00155
5.5	0.03405	0.02401	0.0148	0.00856	-0.00155
5.51	0.03116	0.02196	0.01351	0.00793	-0.00154
5.52	0.02821	0.01985	0.0122	0.00729	-0.00152
5.53	0.0252	0.01771	0.01087	0.00663	-0.0015
5.54	0.02216	0.01552	0.00952	0.00596	-0.00146
5.55	0.01909	0.01332	0.00817	0.00529	-0.00142
5.56	0.01601	0.01111	0.00682	0.00462	-0.00137
5.57	0.01294	0.0089	0.00548	0.00395	-0.00131
5.58	0.00989	0.0067	0.00415	0.00328	-0.00124
5.59	0.00688	0.00453	0.00284	0.00261	-0.00117
5.6	0.00392	0.00239	0.00156	0.00196	-0.00108
5.61	0.00103	0.000299861	0.000302969	0.00132	-0.000995559
5.62	-0.00179	-0.00174	-0.000913412	0.000687258	-0.000900277
5.63	-0.00452	-0.00371	-0.00209	7.46237e-05	-0.000798912
5.64	-0.00714	-0.00562	-0.00322	-0.000519613	-0.000691953
5.65	-0.00966	-0.00744	-0.0043	-0.00109	-0.000579929
5.66	-0.01206	-0.00918	-0.00532	-0.00164	-0.000463408
5.67	-0.01433	-0.01082	-0.00629	-0.00217	-0.000342994
5.68	-0.01646	-0.01237	-0.00719	-0.00267	-0.00021932
5.69	-0.01845	-0.01381	-0.00804	-0.00315	-9.30484e-05
5.7	-0.0203	-0.01514	-0.00882	-0.0036	3.51337e-05
5.71	-0.02199	-0.01636	-0.00953	-0.00401	0.00016452
5.72	-0.02353	-0.01747	-0.01017	-0.0044	0.000294389
5.73	-0.02491	-0.01846	-0.01075	-0.00476	0.000424007
5.74	-0.02614	-0.01933	-0.01126	-0.00508	0.000552634
5.75	-0.02721	-0.02008	-0.0117	-0.00538	0.000679529
5.76	-0.02812	-0.02072	-0.01208	-0.00564	0.000803952
5.77	-0.02887	-0.02125	-0.01238	-0.00588	0.000925171
5.78	-0.02948	-0.02165	-0.01263	-0.00608	0.00104
5.79	-0.02993	-0.02195	-0.0128	-0.00625	0.00116
5.8	-0.03024	-0.02215	-0.01292	-0.00639	0.00126
5.81	-0.03041	-0.02223	-0.01298	-0.0065	0.00136
5.82	-0.03045	-0.02222	-0.01299	-0.00658	0.00146
5.83	-0.03037	-0.02212	-0.01294	-0.00664	0.00155
5.84	-0.03016	-0.02193	-0.01284	-0.00667	0.00163
5.85	-0.02985	-0.02165	-0.01269	-0.00667	0.0017
5.86	-0.02943	-0.0213	-0.01251	-0.00666	0.00176
5.87	-0.02892	-0.02088	-0.01228	-0.00661	0.00181
5.88	-0.02832	-0.0204	-0.01202	-0.00655	0.00186
5.89	-0.02765	-0.01987	-0.01173	-0.00647	0.00189
5.9	-0.0269	-0.01928	-0.01141	-0.00637	0.00192
5.91	-0.0261	-0.01866	-0.01107	-0.00626	0.00193
5.92	-0.02525	-0.018	-0.01071	-0.00613	0.00194
5.93	-0.02436	-0.01731	-0.01034	-0.00599	0.00193
5.94	-0.02344	-0.01661	-0.00995	-0.00584	0.00191
5.95	-0.0225	-0.01589	-0.00955	-0.00568	0.00189
5.96	-0.02154	-0.01517	-0.00916	-0.00551	0.00185
5.97	-0.02057	-0.01445	-0.00876	-0.00534	0.0018
5.98	-0.01961	-0.01373	-0.00836	-0.00516	0.00174
5.99	-0.01865	-0.01303	-0.00797	-0.00498	0.00168
6	-0.01771	-0.01234	-0.00758	-0.0048	0.0016
6.01	-0.01679	-0.01168	-0.00721	-0.00462	0.00151
6.02	-0.01589	-0.01104	-0.00685	-0.00444	0.00142
6.03	-0.01503	-0.01044	-0.0065	-0.00426	0.00132
6.04	-0.0142	-0.00986	-0.00617	-0.00408	0.00121
6.05	-0.0134	-0.00933	-0.00586	-0.00391	0.0011
6.06	-0.01265	-0.00883	-0.00557	-0.00375	0.000977189
6.07	-0.01194	-0.00837	-0.00529	-0.00359	0.000851615
6.08	-0.01127	-0.00796	-0.00504	-0.00344	0.000721631
6.09	-0.01065	-0.00758	-0.00481	-0.00329	0.000588005
6.1	-0.01007	-0.00725	-0.00459	-0.00316	0.000451528
6.11	-0.00953	-0.00696	-0.0044	-0.00303	0.000313009
6.12	-0.00903	-0.0067	-0.00422	-0.0029	0.000173274
6.13	-0.00858	-0.00649	-0.00407	-0.00279	3.31554e-05
6.14	-0.00816	-0.00631	-0.00392	-0.00269	-0.000106509
6.15	-0.00777	-0.00616	-0.0038	-0.00259	-0.000244884
6.16	-0.00741	-0.00604	-0.00369	-0.0025	-0.00038114
6.17	-0.00708	-0.00595	-0.00359	-0.00242	-0.000514462
6.18	-0.00677	-0.00588	-0.00349	-0.00234	-0.000644049
6.19	-0.00647	-0.00582	-0.00341	-0.00227	-0.000769124
6.2	-0.00618	-0.00578	-0.00333	-0.0022	-0.000888939
6.21	-0.0059	-0.00574	-0.00326	-0.00214	-0.001
6.22	-0.00562	-0.00571	-0.00318	-0.00209	-0.00111
6.23	-0.00533	-0.00568	-0.0031	-0.00203	-0.00121
6.24	-0.00504	-0.00564	-0.00302	-0.00198	-0.0013
6.25	-0.00472	-0.00558	-0.00293	-0.00193	-0.00139
6.26	-0.00438	-0.00551	-0.00283	-0.00188	-0.00146
6.27	-0.00401	-0.00542	-0.00272	-0.00183	-0.00153
6.28	-0.0036	-0.00529	-0.0026	-0.00178	-0.00158
6.29	-0.00316	-0.00513	-0.00246	-0.00173	-0.00163
6.3	-0.00267	-0.00494	-0.0023	-0.00167	-0.00166
6.31	-0.00213	-0.0047	-0.00211	-0.00161	-0.00169
6.32	-0.00154	-0.00442	-0.00191	-0.00154	-0.0017
6.33	-0.000900759	-0.00409	-0.00168	-0.00147	-0.0017
6.34	-0.000198032	-0.00371	-0.00143	-0.00139	-0.0017
6.35	0.000565474	-0.00327	-0.00115	-0.0013	-0.00168
6.36	0.00139	-0.00278	-0.000847586	-0.00121	-0.00165
6.37	0.00228	-0.00222	-0.000514393	-0.00111	-0.00161
6.38	0.00323	-0.00161	-0.000153284	-0.000993805	-0.00156
6.39	0.00425	-0.000934483	0.000235751	-0.000872684	-0.0015
6.4	0.00533	-0.000199675	0.000652431	-0.000742104	-0.00143
6.41	0.00647	0.00059501	0.0011	-0.000601927	-0.00136
6.42	0.00767	0.00145	0.00157	-0.000452124	-0.00127
6.43	0.00892	0.00236	0.00206	-0.000292771	-0.00118
6.44	0.01023	0.00332	0.00258	-0.000124059	-0.00108
6.45	0.01158	0.00434	0.00312	5.37113e-05	-0.000973734
6.46	0.01298	0.0054	0.00368	0.000240126	-0.000861251
6.47	0.01441	0.00651	0.00426	0.000434661	-0.000743592
6.48	0.01587	0.00766	0.00485	0.000636683	-0.000621497
6.49	0.01736	0.00884	0.00546	0.000845453	-0.000495735
6.5	0.01886	0.01005	0.00607	0.00106	-0.000367088
6.51	0.02037	0.01128	0.00669	0.00128	-0.000236358
6.52	0.02187	0.01253	0.00732	0.0015	-0.000104353
6.53	0.02337	0.01378	0.00794	0.00173	2.8113e-05
6.54	0.02485	0.01504	0.00856	0.00196	0.000160229
6.55	0.02631	0.01629	0.00917	0.00219	0.000291189
6.56	0.02772	0.01753	0.00977	0.00241	0.000420201
6.57	0.02909	0.01874	0.01035	0.00264	0.000546486
6.58	0.03041	0.01993	0.01091	0.00286	0.00066929
6.59	0.03166	0.02108	0.01145	0.00308	0.000787884
6.6	0.03283	0.02218	0.01196	0.00328	0.00090157
6.61	0.03392	0.02323	0.01244	0.00349	0.00101
6.62	0.03491	0.02422	0.01289	0.00368	0.00111
6.63	0.03581	0.02514	0.01329	0.00386	0.00121
6.64	0.03659	0.02598	0.01365	0.00402	0.00129
6.65	0.03726	0.02674	0.01397	0.00418	0.00137
6.66	0.03779	0.02741	0.01424	0.00431	0.00145
6.67	0.0382	0.02798	0.01445	0.00443	0.00151
6.68	0.03846	0.02844	0.01461	0.00454	0.00156
6.69	0.03858	0.0288	0.01471	0.00462	0.00161
6.7	0.03855	0.02905	0.01476	0.00468	0.00165
6.71	0.03837	0.02917	0.01474	0.00472	0.00167
6.72	0.03803	0.02918	0.01465	0.00474	0.00169
6.73	0.03752	0.02905	0.01451	0.00473	0.0017
6.74	0.03686	0.0288	0.0143	0.00471	0.00169
6.75	0.03603	0.02842	0.01402	0.00465	0.00168
6.76	0.03504	0.02791	0.01367	0.00457	0.00166
6.77	0.03388	0.02727	0.01326	0.00447	0.00163
6.78	0.03256	0.0265	0.01278	0.00434	0.00159
6.79	0.03109	0.02559	0.01224	0.00418	0.00154
6.8	0.02946	0.02456	0.01164	0.004	0.00149
6.81	0.02768	0.02341	0.01097	0.0038	0.00142
6.82	0.02576	0.02213	0.01025	0.00357	0.00135
6.83	0.0237	0.02073	0.00946	0.00331	0.00128
6.84	0.0215	0.01922	0.00862	0.00303	0.00119
6.85	0.01919	0.01761	0.00774	0.00274	0.0011
6.86	0.01676	0.01589	0.0068	0.00241	0.00101
6.87	0.01422	0.01408	0.00581	0.00207	0.000913681
6.88	0.01159	0.01218	0.00479	0.00171	0.000812284
6.89	0.00887	0.0102	0.00373	0.00134	0.000707947
6.9	0.00608	0.00815	0.00264	0.000942412	0.000601352
6.91	0.00323	0.00604	0.00152	0.000535284	0.000493185
6.92	0.00032819	0.00387	0.000378788	0.000115899	0.000384135
6.93	-0.00261	0.00166	-0.000780465	-0.000313849	0.000274885
6.94	-0.00558	-0.000578151	-0.00195	-0.000751981	0.000166113
6.95	-0.00855	-0.00284	-0.00313	-0.0012	5.8481e-05
6.96	-0.01153	-0.00512	-0.00431	-0.00165	-4.73645e-05
6.97	-0.01449	-0.0074	-0.00549	-0.0021	-0.000150799
6.98	-0.01742	-0.00967	-0.00666	-0.00255	-0.000251222
6.99	-0.02031	-0.01192	-0.00781	-0.00299	-0.000348065
7	-0.02315	-0.01414	-0.00895	-0.00344	-0.000440789
7.01	-0.02592	-0.01632	-0.01006	-0.00387	-0.000528893
7.02	-0.02862	-0.01845	-0.01114	-0.0043	-0.000611913
7.03	-0.03122	-0.02052	-0.01218	-0.00472	-0.00068943
7.04	-0.03373	-0.02253	-0.01319	-0.00512	-0.000761066
7.05	-0.03612	-0.02445	-0.01415	-0.00551	-0.00082649
7.06	-0.03838	-0.02629	-0.01506	-0.00588	-0.000885418
7.07	-0.04052	-0.02802	-0.01592	-0.00623	-0.000937618
7.08	-0.04251	-0.02966	-0.01672	-0.00655	-0.000982905
7.09	-0.04435	-0.03118	-0.01746	-0.00686	-0.00102
7.1	-0.04603	-0.03259	-0.01814	-0.00714	-0.00105
7.11	-0.04755	-0.03387	-0.01875	-0.00739	-0.00108
7.12	-0.0489	-0.03502	-0.0193	-0.00762	-0.00109
7.13	-0.05007	-0.03604	-0.01977	-0.00781	-0.0011
7.14	-0.05106	-0.03691	-0.02016	-0.00798	-0.00111
7.15	-0.05187	-0.03765	-0.02048	-0.00811	-0.0011
7.16	-0.05249	-0.03824	-0.02073	-0.00822	-0.00109
7.17	-0.05292	-0.03868	-0.0209	-0.00829	-0.00107
7.18	-0.05317	-0.03898	-0.02099	-0.00832	-0.00105
7.19	-0.05322	-0.03912	-0.021	-0.00833	-0.00102
7.2	-0.0531	-0.03912	-0.02094	-0.0083	-0.000988443
7.21	-0.05278	-0.03898	-0.02079	-0.00823	-0.000949498
7.22	-0.05229	-0.03869	-0.02058	-0.00814	-0.000906035
7.23	-0.05162	-0.03825	-0.02029	-0.00801	-0.000858504
7.24	-0.05078	-0.03768	-0.01993	-0.00785	-0.000807377
7.25	-0.04977	-0.03698	-0.01949	-0.00765	-0.000753143
7.26	-0.04861	-0.03614	-0.01899	-0.00743	-0.000696307
7.27	-0.04729	-0.03518	-0.01843	-0.00718	-0.000637381
7.28	-0.04583	-0.0341	-0.01781	-0.0069	-0.000576885
7.29	-0.04423	-0.03291	-0.01712	-0.00659	-0.00051534
7.3	-0.0425	-0.03161	-0.01639	-0.00626	-0.000453267
7.31	-0.04065	-0.03022	-0.0156	-0.0059	-0.000391179
7.32	-0.0387	-0.02873	-0.01477	-0.00552	-0.000329582
7.33	-0.03665	-0.02716	-0.01389	-0.00513	-0.000268967
7.34	-0.03452	-0.02552	-0.01298	-0.00471	-0.000209809
7.35	-0.0323	-0.02381	-0.01204	-0.00428	-0.000152565
7.36	-0.03003	-0.02205	-0.01106	-0.00384	-9.76682e-05
7.37	-0.02769	-0.02024	-0.01007	-0.00338	-4.55246e-05
7.38	-0.02532	-0.01839	-0.00905	-0.00292	3.4866e-06
7.39	-0.02291	-0.01651	-0.00802	-0.00245	4.90177e-05
7.4	-0.02049	-0.01461	-0.00698	-0.00197	9.07542e-05
7.41	-0.01805	-0.01269	-0.00594	-0.0015	0.000128416
7.42	-0.01562	-0.01078	-0.0049	-0.00102	0.000161762
7.43	-0.0132	-0.00887	-0.00386	-0.000549527	0.000190585
7.44	-0.0108	-0.00698	-0.00284	-8.15464e-05	0.000214721
7.45	-0.00843	-0.00511	-0.00182	0.000379182	0.000234045
7.46	-0.00611	-0.00327	-0.000829181	0.000830493	0.000248469
7.47	-0.00383	-0.00147	0.000143107	0.00127	0.00025795
7.48	-0.00162	0.000288924	0.00109	0.0017	0.000262483
7.49	0.000532529	0.00199	0.00201	0.00211	0.000262103
7.5	0.00261	0.00364	0.00289	0.0025	0.000256883
7.51	0.0046	0.00522	0.00374	0.00288	0.000246937
7.52	0.0065	0.00673	0.00454	0.00323	0.000232412
7.53	0.00831	0.00816	0.00531	0.00356	0.000213493
7.54	0.01003	0.00952	0.00603	0.00387	0.000190397
7.55	0.01164	0.0108	0.00671	0.00416	0.000163372
7.56	0.01314	0.01198	0.00733	0.00442	0.000132694
7.57	0.01454	0.01308	0.00791	0.00465	9.8669e-05
7.58	0.01582	0.01409	0.00844	0.00486	6.16231e-05
7.59	0.017	0.01501	0.00891	0.00504	2.19051e-05
7.6	0.01806	0.01583	0.00934	0.00519	-2.01182e-05
7.61	0.019	0.01656	0.00971	0.00531	-6.40651e-05
7.62	0.01984	0.0172	0.01003	0.00541	-0.000109542
7.63	0.02056	0.01775	0.01029	0.00548	-0.000156145
7.64	0.02117	0.0182	0.01051	0.00552	-0.000203468
7.65	0.02167	0.01856	0.01068	0.00554	-0.000251099
7.66	0.02207	0.01884	0.01079	0.00553	-0.000298628
7.67	0.02237	0.01902	0.01086	0.00549	-0.000345648
7.68	0.02257	0.01913	0.01088	0.00543	-0.000391762
7.69	0.02267	0.01916	0.01086	0.00535	-0.000436579
7.7	0.02268	0.01911	0.01079	0.00524	-0.000479723
7.71	0.02261	0.01899	0.01068	0.00511	-0.000520835
7.72	0.02246	0.0188	0.01054	0.00497	-0.00055957
7.73	0.02224	0.01855	0.01036	0.0048	-0.000595608
7.74	0.02194	0.01824	0.01015	0.00462	-0.00062865
7.75	0.02158	0.01787	0.0099	0.00443	-0.000658422
7.76	0.02117	0.01746	0.00963	0.00422	-0.000684677
7.77	0.0207	0.017	0.00933	0.004	-0.000707198
7.78	0.02019	0.0165	0.00901	0.00377	-0.000725796
7.79	0.01963	0.01596	0.00867	0.00353	-0.000740314
7.8	0.01904	0.0154	0.00832	0.00329	-0.000750628
7.81	0.01843	0.01481	0.00795	0.00304	-0.000756646
7.82	0.01778	0.0142	0.00757	0.00279	-0.000758308
7.83	0.01713	0.01357	0.00718	0.00254	-0.000755589
7.84	0.01645	0.01294	0.00678	0.00229	-0.000748498
7.85	0.01577	0.01229	0.00639	0.00204	-0.000737074
7.86	0.01509	0.01164	0.00599	0.00179	-0.000721392
7.87	0.0144	0.011	0.00559	0.00155	-0.000701556
7.88	0.01373	0.01036	0.0052	0.00132	-0.000677702
7.89	0.01305	0.00972	0.00482	0.0011	-0.000649994
7.9	0.0124	0.0091	0.00444	0.000887777	-0.000618624
7.91	0.01175	0.00849	0.00407	0.000685458	-0.000583811
7.92	0.01112	0.00789	0.00372	0.00049497	-0.000545798
7.93	0.01052	0.00732	0.00337	0.00031722	-0.000504851
7.94	0.00993	0.00676	0.00304	0.00015299	-0.000461253
7.95	0.00936	0.00623	0.00273	2.93684e-06	-0.00041531
7.96	0.00882	0.00572	0.00243	-0.000132414	-0.000367338
7.97	0.00831	0.00523	0.00215	-0.000252668	-0.00031767
7.98	0.00782	0.00477	0.00188	-0.000357564	-0.000266647
7.99	0.00735	0.00433	0.00164	-0.000446972	-0.000214619
8	0.00691	0.00391	0.00141	-0.000520895	-0.00016194
8.01	0.0065	0.00352	0.0012	-0.000579465	-0.000108968
8.02	0.0061	0.00316	0.001	-0.00062294	-5.60601e-05
8.03	0.00573	0.00282	0.000827869	-0.000651701	-3.56923e-06
8.04	0.00538	0.0025	0.00066877	-0.000666245	4.81558e-05
8.05	0.00505	0.0022	0.000525986	-0.000667182	9.87745e-05
8.06	0.00474	0.00192	0.000398802	-0.000655229	0.000147957
8.07	0.00444	0.00166	0.000286391	-0.000631199	0.000195386
8.08	0.00416	0.00142	0.000187822	-0.000595996	0.000240759
8.09	0.00389	0.0012	0.000102076	-0.000550607	0.000283792
8.1	0.00363	0.00098776	2.80526e-05	-0.000496089	0.000324219
8.11	0.00338	0.000789079	-3.54084e-05	-0.000433566	0.000361795
8.12	0.00313	0.000600876	-8.95198e-05	-0.000364211	0.000396297
8.13	0.00288	0.000421329	-0.000135531	-0.000289244	0.000427527
8.14	0.00264	0.000248628	-0.000174715	-0.000209915	0.000455313
8.15	0.00239	8.09913e-05	-0.000208355	-0.000127494	0.000479507
8.16	0.00215	-8.33088e-05	-0.000237729	-4.3265e-05	0.000499992
8.17	0.00189	-0.000245927	-0.000264102	4.14911e-05	0.000516674
8.18	0.00164	-0.000408426	-0.000288706	0.000125503	0.000529491
8.19	0.00137	-0.000572259	-0.000312736	0.000207523	0.000538409
8.2	0.00109	-0.000738754	-0.00033733	0.000286334	0.000543423
8.21	0.000805356	-0.0009091	-0.000363567	0.000360762	0.000544554
8.22	0.000506837	-0.00108	-0.000392451	0.000429685	0.000541854
8.23	0.000196088	-0.00127	-0.0004249	0.000492043	0.000535402
8.24	-0.000127375	-0.00145	-0.000461747	0.000546848	0.000525303
8.25	-0.000463794	-0.00165	-0.000503721	0.000593188	0.000511688
8.26	-0.000813165	-0.00185	-0.00055145	0.000630239	0.000494714
8.27	-0.00118	-0.00206	-0.000605449	0.00065727	0.000474561
8.28	-0.00155	-0.00227	-0.00066612	0.000673648	0.000451429
8.29	-0.00194	-0.0025	-0.000733747	0.000678846	0.000425541
8.3	-0.00233	-0.00273	-0.000808495	0.000672446	0.000397137
8.31	-0.00274	-0.00296	-0.000890406	0.000654142	0.000366476
8.32	-0.00315	-0.00321	-0.000979405	0.000623744	0.000333831
8.33	-0.00357	-0.00345	-0.00108	0.00058118	0.000299485
8.34	-0.00399	-0.0037	-0.00118	0.000526494	0.000263737
8.35	-0.00442	-0.00395	-0.00129	0.000459849	0.000226891
8.36	-0.00485	-0.0042	-0.0014	0.000381527	0.000189258
8.37	-0.00527	-0.00446	-0.00152	0.000291922	0.000151153
8.38	-0.00569	-0.0047	-0.00164	0.000191542	0.000112896
8.39	-0.0061	-0.00495	-0.00177	8.10028e-05	7.48021e-05
8.4	-0.0065	-0.00518	-0.0019	-3.89754e-05	3.71868e-05
8.41	-0.00689	-0.00541	-0.00203	-0.000167574	3.60063e-07
8.42	-0.00727	-0.00563	-0.00216	-0.000303883	-3.5375e-05
8.43	-0.00762	-0.00584	-0.00229	-0.000446905	-6.97242e-05
8.44	-0.00796	-0.00603	-0.00242	-0.000595567	-0.000102404
8.45	-0.00827	-0.00621	-0.00255	-0.000748727	-0.000133144
8.46	-0.00855	-0.00637	-0.00267	-0.00090518	-0.000161689
8.47	-0.00881	-0.00651	-0.00279	-0.00106	-0.000187799
8.48	-0.00904	-0.00663	-0.0029	-0.00122	-0.000211252
8.49	-0.00923	-0.00672	-0.003	-0.00138	-0.000231846
8.5	-0.00939	-0.0068	-0.00309	-0.00154	-0.0002494
8.51	-0.00951	-0.00684	-0.00317	-0.00169	-0.000263754
8.52	-0.00959	-0.00686	-0.00325	-0.00184	-0.00027477
8.53	-0.00964	-0.00685	-0.0033	-0.00198	-0.000282337
8.54	-0.00964	-0.00681	-0.00335	-0.00212	-0.000286365
8.55	-0.0096	-0.00674	-0.00338	-0.00225	-0.000286789
8.56	-0.00951	-0.00664	-0.0034	-0.00236	-0.000283571
8.57	-0.00939	-0.00651	-0.0034	-0.00247	-0.000276698
8.58	-0.00922	-0.00635	-0.00339	-0.00256	-0.000266181
8.59	-0.009	-0.00616	-0.00336	-0.00264	-0.000252058
8.6	-0.00874	-0.00594	-0.00331	-0.00271	-0.000234392
8.61	-0.00844	-0.00569	-0.00324	-0.00276	-0.000213268
8.62	-0.0081	-0.00541	-0.00316	-0.0028	-0.000188797
8.63	-0.00772	-0.0051	-0.00306	-0.00281	-0.000161113
8.64	-0.0073	-0.00476	-0.00294	-0.00282	-0.000130373
8.65	-0.00685	-0.0044	-0.00281	-0.0028	-9.67527e-05
8.66	-0.00636	-0.00401	-0.00266	-0.00277	-6.045e-05
8.67	-0.00584	-0.0036	-0.00249	-0.00271	-2.16809e-05
8.68	-0.00529	-0.00317	-0.0023	-0.00264	1.93215e-05
8.69	-0.00471	-0.00272	-0.00211	-0.00256	6.23078e-05
8.7	-0.00411	-0.00225	-0.00189	-0.00245	0.000107015
8.71	-0.00349	-0.00177	-0.00167	-0.00232	0.000153165
8.72	-0.00286	-0.00128	-0.00143	-0.00218	0.000200473
8.73	-0.00221	-0.000784237	-0.00119	-0.00203	0.000248642
8.74	-0.00155	-0.000279189	-0.000928511	-0.00185	0.000297368
8.75	-0.000886943	0.000228874	-0.000664228	-0.00166	0.000346341
8.76	-0.000221532	0.00073706	-0.000393649	-0.00146	0.000395249
8.77	0.000441673	0.00124	-0.000118336	-0.00124	0.000443777
8.78	0.0011	0.00174	0.000160087	-0.00101	0.00049161
8.79	0.00175	0.00223	0.000439953	-0.000773916	0.000538437
8.8	0.00238	0.00271	0.000719555	-0.000524956	0.000583947
8.81	0.00299	0.00318	0.000997162	-0.000267944	0.000627837
8.82	0.00359	0.00362	0.00127	-4.36744e-06	0.000669813
8.83	0.00416	0.00405	0.00154	0.000264223	0.000709587
8.84	0.0047	0.00446	0.0018	0.000536227	0.000746882
8.85	0.00521	0.00484	0.00205	0.000810001	0.000781437
8.86	0.00569	0.00519	0.00229	0.00108	0.000813
8.87	0.00612	0.00551	0.00252	0.00136	0.000841337
8.88	0.00652	0.0058	0.00274	0.00163	0.000866231
8.89	0.00688	0.00606	0.00294	0.00189	0.000887482
8.9	0.00719	0.00628	0.00312	0.00215	0.000904909
8.91	0.00745	0.00647	0.00329	0.0024	0.000918351
8.92	0.00767	0.00661	0.00344	0.00263	0.000927669
8.93	0.00784	0.00672	0.00356	0.00286	0.000932745
8.94	0.00796	0.00679	0.00367	0.00308	0.000933482
8.95	0.00803	0.00682	0.00375	0.00328	0.00092981
8.96	0.00805	0.00681	0.00381	0.00346	0.000921679
8.97	0.00801	0.00676	0.00385	0.00363	0.000909065
8.98	0.00793	0.00667	0.00386	0.00378	0.000891965
8.99	0.0078	0.00654	0.00385	0.00391	0.000870404
9	0.00762	0.00637	0.00382	0.00402	0.000844429
9.01	0.0074	0.00616	0.00376	0.00411	0.000814112
9.02	0.00713	0.00592	0.00368	0.00418	0.000779546
9.03	0.00681	0.00564	0.00357	0.00422	0.00074085
9.04	0.00646	0.00533	0.00345	0.00425	0.000698164
9.05	0.00607	0.00499	0.0033	0.00425	0.000651652
9.06	0.00564	0.00461	0.00313	0.00423	0.000601498
9.07	0.00519	0.00422	0.00293	0.00418	0.000547906
9.08	0.0047	0.00379	0.00272	0.00412	0.0004911
9.09	0.00419	0.00335	0.0025	0.00403	0.000431322
9.1	0.00365	0.00289	0.00225	0.00392	0.000368833
9.11	0.0031	0.00241	0.00199	0.00378	0.000303909
9.12	0.00254	0.00192	0.00172	0.00363	0.00023684
9.13	0.00196	0.00141	0.00143	0.00346	0.00016793
9.14	0.00138	0.00090576	0.00114	0.00327	9.74961e-05
9.15	0.000803098	0.000393886	0.000838046	0.00306	2.58645e-05
9.16	0.000224102	-0.000118271	0.000530177	0.00284	-4.6629e-05
9.17	-0.000348226	-0.000627495	0.000218435	0.00261	-0.000119642
9.18	-0.000909823	-0.00113	-9.51298e-05	0.00236	-0.000192824
9.19	-0.00146	-0.00162	-0.000408441	0.00209	-0.000265825
9.2	-0.00198	-0.00211	-0.000719408	0.00182	-0.000338287
9.21	-0.00249	-0.00257	-0.00103	0.00154	-0.000409857
9.22	-0.00297	-0.00302	-0.00133	0.00126	-0.000480179
9.23	-0.00342	-0.00345	-0.00162	0.000969509	-0.000548903
9.24	-0.00384	-0.00385	-0.0019	0.000677187	-0.000615679
9.25	-0.00422	-0.00422	-0.00217	0.000384147	-0.000680169
9.26	-0.00456	-0.00457	-0.00242	9.22732e-05	-0.00074204
9.27	-0.00487	-0.00489	-0.00266	-0.000196558	-0.000800969
9.28	-0.00512	-0.00517	-0.00288	-0.000480483	-0.000856643
9.29	-0.00534	-0.00542	-0.00308	-0.000757668	-0.000908766
9.3	-0.0055	-0.00563	-0.00326	-0.00103	-0.000957052
9.31	-0.00562	-0.00581	-0.00342	-0.00128	-0.001
9.32	-0.00569	-0.00595	-0.00355	-0.00153	-0.00104
9.33	-0.0057	-0.00604	-0.00366	-0.00176	-0.00108
9.34	-0.00567	-0.0061	-0.00374	-0.00198	-0.00111
9.35	-0.00558	-0.00611	-0.0038	-0.00218	-0.00113
9.36	-0.00545	-0.00609	-0.00383	-0.00237	-0.00115
9.37	-0.00526	-0.00602	-0.00383	-0.00253	-0.00117
9.38	-0.00502	-0.00592	-0.0038	-0.00268	-0.00118
9.39	-0.00474	-0.00577	-0.00375	-0.0028	-0.00118
9.4	-0.00441	-0.00558	-0.00367	-0.0029	-0.00118
9.41	-0.00403	-0.00536	-0.00356	-0.00298	-0.00117
9.42	-0.00361	-0.0051	-0.00342	-0.00303	-0.00116
9.43	-0.00314	-0.0048	-0.00326	-0.00307	-0.00114
9.44	-0.00264	-0.00447	-0.00307	-0.00308	-0.00112
9.45	-0.00211	-0.00411	-0.00286	-0.00306	-0.00109
9.46	-0.00154	-0.00372	-0.00262	-0.00302	-0.00105
9.47	-0.000936087	-0.0033	-0.00236	-0.00296	-0.00101
9.48	-0.000309539	-0.00286	-0.00208	-0.00287	-0.000967626
9.49	0.000340086	-0.00239	-0.00178	-0.00276	-0.000917364
9.5	0.00101	-0.0019	-0.00146	-0.00263	-0.00086235
9.51	0.00169	-0.00139	-0.00112	-0.00248	-0.000802815
9.52	0.00239	-0.000871511	-0.000771631	-0.00231	-0.000739016
9.53	0.0031	-0.000338068	-0.000408534	-0.00212	-0.000671232
9.54	0.00381	0.000204687	-3.48336e-05	-0.00191	-0.000599765
9.55	0.00452	0.000753854	0.000347371	-0.00169	-0.00052494
9.56	0.00522	0.00131	0.000735925	-0.00145	-0.000447099
9.57	0.00592	0.00186	0.00113	-0.00119	-0.000366605
9.58	0.00661	0.00241	0.00152	-0.000925313	-0.000283836
9.59	0.00729	0.00296	0.00192	-0.000648195	-0.000199188
9.6	0.00794	0.00349	0.00231	-0.000362282	-0.000113067
9.61	0.00858	0.00402	0.0027	-6.93514e-05	-2.58929e-05
9.62	0.00919	0.00454	0.00308	0.000228777	6.1907e-05
9.63	0.00977	0.00503	0.00345	0.000530256	0.000149897
9.64	0.01032	0.00551	0.00381	0.000833218	0.000237637
9.65	0.01084	0.00597	0.00415	0.00114	0.000324684
9.66	0.01133	0.00641	0.00448	0.00144	0.000410594
9.67	0.01177	0.00682	0.0048	0.00173	0.000494925
9.68	0.01218	0.00721	0.00509	0.00202	0.00057724
9.69	0.01255	0.00757	0.00537	0.00231	0.000657107
9.7	0.01287	0.0079	0.00562	0.00258	0.000734105
9.71	0.01315	0.0082	0.00585	0.00284	0.000807823
9.72	0.01338	0.00846	0.00605	0.00309	0.000877863
9.73	0.01357	0.00869	0.00623	0.00333	0.000943844
9.74	0.01372	0.0089	0.00638	0.00355	0.00101
9.75	0.01381	0.00906	0.0065	0.00375	0.00106
9.76	0.01387	0.00919	0.00659	0.00393	0.00111
9.77	0.01387	0.00929	0.00666	0.0041	0.00116
9.78	0.01384	0.00936	0.0067	0.00424	0.0012
9.79	0.01376	0.00939	0.0067	0.00437	0.00124
9.8	0.01364	0.00938	0.00668	0.00447	0.00126
9.81	0.01348	0.00935	0.00663	0.00455	0.00129
9.82	0.01328	0.00928	0.00655	0.00461	0.0013
9.83	0.01305	0.00918	0.00644	0.00465	0.00131
9.84	0.01278	0.00906	0.00631	0.00466	0.00131
9.85	0.01248	0.0089	0.00615	0.00465	0.00131
9.86	0.01215	0.00872	0.00596	0.00461	0.0013
9.87	0.01179	0.00851	0.00575	0.00456	0.00128
9.88	0.01141	0.00828	0.00552	0.00448	0.00126
9.89	0.011	0.00803	0.00526	0.00438	0.00123
9.9	0.01058	0.00776	0.00499	0.00426	0.00119
9.91	0.01015	0.00748	0.00469	0.00412	0.00115
9.92	0.0097	0.00717	0.00438	0.00396	0.0011
9.93	0.00924	0.00686	0.00406	0.00378	0.00105
9.94	0.00878	0.00653	0.00372	0.00358	0.00098694
9.95	0.00831	0.0062	0.00338	0.00337	0.000921993
9.96	0.00785	0.00585	0.00302	0.00314	0.000852279
9.97	0.00738	0.00551	0.00266	0.0029	0.00077817
9.98	0.00693	0.00516	0.0023	0.00265	0.000700067
9.99	0.00648	0.00481	0.00193	0.00239	0.000618393
10	0.00604	0.00447	0.00156	0.00211	0.000533598
10.01	0.00561	0.00413	0.00119	0.00184	0.000446149
10.02	0.0052	0.00379	0.000833536	0.00155	0.000356532
10.03	0.00481	0.00347	0.000478742	0.00126	0.000265248
10.04	0.00444	0.00315	0.000132261	0.000970835	0.00017281
10.05	0.00409	0.00285	-0.000203981	0.00067826	7.97395e-05
10.06	0.00377	0.00256	-0.000528135	0.000386214	-1.34343e-05
10.07	0.00346	0.00228	-0.00083844	9.62323e-05	-0.00010618
10.08	0.00319	0.00202	-0.00113	-0.000190192	-0.000197968
10.09	0.00294	0.00178	-0.00141	-0.000471614	-0.000288269
10.1	0.00272	0.00156	-0.00167	-0.000746646	-0.000376564
10.11	0.00252	0.00135	-0.00191	-0.00101	-0.000462342
10.12	0.00236	0.00117	-0.00213	-0.00127	-0.000545105
10.13	0.00222	0.00101	-0.00232	-0.00152	-0.000624372
10.14	0.00211	0.000866363	-0.0025	-0.00176	-0.000699683
10.15	0.00203	0.000747227	-0.00265	-0.00198	-0.000770598
10.16	0.00198	0.0006499	-0.00277	-0.00219	-0.000836703
10.17	0.00195	0.000574343	-0.00288	-0.00239	-0.000897615
10.18	0.00194	0.000520355	-0.00295	-0.00258	-0.000952978
10.19	0.00196	0.000487575	-0.003	-0.00274	-0.001
10.2	0.002	0.000475485	-0.00303	-0.0029	-0.00105
10.21	0.00207	0.000483414	-0.00303	-0.00303	-0.00108
10.22	0.00215	0.000510541	-0.00301	-0.00315	-0.00111
10.23	0.00224	0.000555903	-0.00296	-0.00326	-0.00114
10.24	0.00235	0.000618401	-0.00289	-0.00335	-0.00115
10.25	0.00247	0.000696806	-0.0028	-0.00342	-0.00116
10.26	0.0026	0.000789767	-0.00269	-0.00348	-0.00117
10.27	0.00274	0.00089582	-0.00256	-0.00352	-0.00116
10.28	0.00289	0.00101	-0.00241	-0.00354	-0.00115
10.29	0.00303	0.00114	-0.00224	-0.00355	-0.00113
10.3	0.00317	0.00128	-0.00205	-0.00355	-0.00111
10.31	0.00331	0.00142	-0.00185	-0.00354	-0.00108
10.32	0.00344	0.00156	-0.00164	-0.00351	-0.00104
10.33	0.00356	0.00171	-0.00141	-0.00347	-0.000993554
10.34	0.00367	0.00186	-0.00118	-0.00342	-0.000943988
10.35	0.00377	0.00201	-0.00094105	-0.00336	-0.000889039
10.36	0.00384	0.00215	-0.000694869	-0.00329	-0.000829088
10.37	0.0039	0.00229	-0.000445025	-0.00321	-0.000764554
10.38	0.00394	0.00242	-0.000193467	-0.00313	-0.000695886
10.39	0.00394	0.00255	5.78448e-05	-0.00304	-0.000623559
10.4	0.00393	0.00266	0.000306955	-0.00295	-0.000548076
10.41	0.00388	0.00275	0.000551924	-0.00285	-0.000469961
10.42	0.0038	0.00283	0.000790837	-0.00275	-0.000389754
10.43	0.00369	0.0029	0.00102	-0.00266	-0.000308014
10.44	0.00354	0.00294	0.00124	-0.00256	-0.000225307
10.45	0.00335	0.00297	0.00145	-0.00246	-0.000142208
10.46	0.00313	0.00297	0.00165	-0.00236	-5.92946e-05
10.47	0.00287	0.00295	0.00183	-0.00227	2.28552e-05
10.48	0.00257	0.00291	0.002	-0.00218	0.000103669
10.49	0.00223	0.00284	0.00214	-0.0021	0.000182585
10.5	0.00185	0.00274	0.00227	-0.00202	0.00025905
10.51	0.00143	0.00261	0.00238	-0.00195	0.000332531
10.52	0.000970595	0.00246	0.00247	-0.00189	0.000402515
10.53	0.000468778	0.00228	0.00253	-0.00183	0.000468513
10.54	-7.28417e-05	0.00206	0.00257	-0.00178	0.000530062
10.55	-0.000653522	0.00182	0.00259	-0.00174	0.000586733
10.56	-0.00127	0.00155	0.00258	-0.00171	0.000638131
10.57	-0.00193	0.00124	0.00255	-0.00169	0.000683897
10.58	-0.00262	0.000910224	0.0025	-0.00168	0.000723714
10.59	-0.00334	0.000546882	0.00241	-0.00167	0.000757307
10.6	-0.0041	0.000154372	0.00231	-0.00168	0.000784446
10.61	-0.00489	-0.000266628	0.00218	-0.00169	0.000804948
10.62	-0.0057	-0.000715274	0.00202	-0.00172	0.000818679
10.63	-0.00654	-0.00119	0.00184	-0.00175	0.000825554
10.64	-0.00741	-0.00169	0.00164	-0.00179	0.000825539
10.65	-0.00829	-0.00222	0.00141	-0.00183	0.000818651
10.66	-0.00919	-0.00276	0.00116	-0.00189	0.00080496
10.67	-0.01011	-0.00333	0.000893661	-0.00195	0.000784585
10.68	-0.01103	-0.00392	0.000605223	-0.00202	0.000757697
10.69	-0.01197	-0.00453	0.00029835	-0.00209	0.000724518
10.7	-0.01291	-0.00515	-2.56184e-05	-0.00216	0.000685316
10.71	-0.01385	-0.00578	-0.000365246	-0.00224	0.000640407
10.72	-0.01479	-0.00643	-0.000719009	-0.00232	0.000590153
10.73	-0.01572	-0.00708	-0.00109	-0.0024	0.000534957
10.74	-0.01665	-0.00774	-0.00146	-0.00248	0.000475263
10.75	-0.01756	-0.00841	-0.00185	-0.00257	0.000411552
10.76	-0.01846	-0.00907	-0.00224	-0.00265	0.000344336
10.77	-0.01933	-0.00974	-0.00264	-0.00272	0.000274162
10.78	-0.02019	-0.0104	-0.00304	-0.0028	0.000201598
10.79	-0.02102	-0.01106	-0.00345	-0.00287	0.000127239
10.8	-0.02182	-0.0117	-0.00385	-0.00293	5.16941e-05
10.81	-0.02259	-0.01234	-0.00426	-0.00299	-2.44113e-05
10.82	-0.02332	-0.01296	-0.00465	-0.00304	-0.000100444
10.83	-0.02401	-0.01356	-0.00505	-0.00308	-0.000175765
10.84	-0.02466	-0.01414	-0.00543	-0.00312	-0.000249738
10.85	-0.02527	-0.0147	-0.00581	-0.00314	-0.000321729
10.86	-0.02583	-0.01524	-0.00617	-0.00315	-0.000391115
10.87	-0.02635	-0.01575	-0.00652	-0.00316	-0.000457287
10.88	-0.02681	-0.01623	-0.00686	-0.00315	-0.000519657
10.89	-0.02721	-0.01668	-0.00718	-0.00313	-0.000577657
10.9	-0.02756	-0.01709	-0.00749	-0.0031	-0.000630751
10.91	-0.02786	-0.01747	-0.00777	-0.00305	-0.000678433
10.92	-0.02809	-0.01781	-0.00804	-0.003	-0.000720235
10.93	-0.02827	-0.01811	-0.00828	-0.00293	-0.000755729
10.94	-0.02839	-0.01837	-0.0085	-0.00284	-0.000784529
10.95	-0.02844	-0.01859	-0.0087	-0.00275	-0.0008063
10.96	-0.02843	-0.01876	-0.00887	-0.00264	-0.000820753
10.97	-0.02836	-0.01889	-0.00902	-0.00252	-0.000827656
10.98	-0.02822	-0.01897	-0.00914	-0.00239	-0.00082683
10.99	-0.02803	-0.01901	-0.00924	-0.00224	-0.000818153
11	-0.02777	-0.019	-0.0093	-0.00209	-0.000801563
11.01	-0.02744	-0.01894	-0.00935	-0.00192	-0.000777055
11.02	-0.02706	-0.01883	-0.00936	-0.00174	-0.000744688
11.03	-0.02662	-0.01867	-0.00935	-0.00156	-0.000704579
11.04	-0.02611	-0.01847	-0.00931	-0.00136	-0.000656906
11.05	-0.02555	-0.01822	-0.00924	-0.00116	-0.000601908
11.06	-0.02493	-0.01792	-0.00915	-0.000946436	-0.00053988
11.07	-0.02426	-0.01758	-0.00903	-0.00072997	-0.000471177
11.08	-0.02354	-0.01719	-0.00888	-0.000508303	-0.000396208
11.09	-0.02276	-0.01675	-0.00871	-0.000282431	-0.000315434
11.1	-0.02194	-0.01627	-0.00852	-5.33816e-05	-0.000229368
11.11	-0.02107	-0.01575	-0.0083	0.000177794	-0.000138568
11.12	-0.02015	-0.01519	-0.00806	0.000410028	-4.3635e-05
11.13	-0.0192	-0.0146	-0.0078	0.00064224	5.47884e-05
11.14	-0.01821	-0.01396	-0.00751	0.000873349	0.000156026
11.15	-0.01718	-0.01329	-0.00721	0.0011	0.000259371
11.16	-0.01613	-0.01259	-0.00689	0.00133	0.000364091
11.17	-0.01504	-0.01186	-0.00655	0.00155	0.000469431
11.18	-0.01393	-0.01111	-0.0062	0.00177	0.000574621
11.19	-0.0128	-0.01032	-0.00583	0.00198	0.000678884
11.2	-0.01165	-0.00952	-0.00545	0.00218	0.000781432
11.21	-0.01048	-0.0087	-0.00505	0.00237	0.000881485
11.22	-0.0093	-0.00786	-0.00465	0.00256	0.000978263
11.23	-0.00812	-0.007	-0.00424	0.00273	0.00107
11.24	-0.00693	-0.00614	-0.00382	0.0029	0.00116
11.25	-0.00574	-0.00527	-0.0034	0.00305	0.00124
11.26	-0.00455	-0.00439	-0.00297	0.00319	0.00132
11.27	-0.00336	-0.00351	-0.00254	0.00332	0.00139
11.28	-0.00219	-0.00264	-0.00211	0.00344	0.00145
11.29	-0.00102	-0.00176	-0.00168	0.00354	0.0015
11.3	0.00012758	-0.000894988	-0.00125	0.00363	0.00155
11.31	0.00126	-3.76729e-05	-0.000819081	0.0037	0.00158
11.32	0.00237	0.000807356	-0.000396316	0.00376	0.00161
11.33	0.00346	0.00164	2.08722e-05	0.00381	0.00163
11.34	0.00452	0.00245	0.000431254	0.00384	0.00163
11.35	0.00555	0.00324	0.00083365	0.00386	0.00163
11.36	0.00655	0.00401	0.00123	0.00386	0.00162
11.37	0.00751	0.00476	0.00161	0.00385	0.00159
11.38	0.00844	0.00548	0.00198	0.00383	0.00156
11.39	0.00934	0.00617	0.00234	0.00379	0.00151
11.4	0.01019	0.00683	0.00269	0.00374	0.00145
11.41	0.011	0.00746	0.00302	0.00368	0.00139
11.42	0.01177	0.00805	0.00334	0.00361	0.00131
11.43	0.0125	0.00861	0.00364	0.00352	0.00122
11.44	0.01318	0.00913	0.00393	0.00343	0.00113
11.45	0.01382	0.00962	0.0042	0.00332	0.00102
11.46	0.01441	0.01007	0.00446	0.00321	0.000908017
11.47	0.01495	0.01048	0.0047	0.00309	0.000787309
11.48	0.01545	0.01085	0.00492	0.00296	0.000659596
11.49	0.0159	0.01118	0.00512	0.00283	0.000525588
11.5	0.0163	0.01147	0.00531	0.00269	0.000386045
11.51	0.01666	0.01173	0.00547	0.00254	0.000241769
11.52	0.01697	0.01194	0.00562	0.0024	9.36035e-05
11.53	0.01723	0.01212	0.00576	0.00224	-5.75758e-05
11.54	0.01745	0.01226	0.00587	0.00209	-0.000210866
11.55	0.01763	0.01236	0.00597	0.00194	-0.000365341
11.56	0.01776	0.01243	0.00605	0.00179	-0.00052006
11.57	0.01786	0.01246	0.00612	0.00163	-0.000674074
11.58	0.01791	0.01246	0.00616	0.00148	-0.000826429
11.59	0.01793	0.01242	0.00619	0.00134	-0.000976176
11.6	0.0179	0.01236	0.00621	0.00119	-0.00112
11.61	0.01785	0.01226	0.00621	0.00105	-0.00126
11.62	0.01776	0.01214	0.0062	0.000917465	-0.0014
11.63	0.01764	0.012	0.00617	0.00078794	-0.00153
11.64	0.01749	0.01183	0.00613	0.000664566	-0.00165
11.65	0.01731	0.01163	0.00608	0.000547901	-0.00177
11.66	0.01711	0.01142	0.00601	0.000438447	-0.00188
11.67	0.01689	0.01119	0.00593	0.000336645	-0.00197
11.68	0.01664	0.01095	0.00584	0.00024288	-0.00206
11.69	0.01638	0.01069	0.00575	0.000157473	-0.00214
11.7	0.0161	0.01042	0.00564	8.06819e-05	-0.0022
11.71	0.01581	0.01014	0.00552	1.27037e-05	-0.00226
11.72	0.0155	0.00985	0.0054	-4.63298e-05	-0.0023
11.73	0.01519	0.00956	0.00527	-9.63498e-05	-0.00233
11.74	0.01487	0.00927	0.00513	-0.00013735	-0.00235
11.75	0.01454	0.00897	0.00499	-0.000169386	-0.00235
11.76	0.01422	0.00868	0.00484	-0.000192572	-0.00234
11.77	0.01389	0.00839	0.00469	-0.000207085	-0.00232
11.78	0.01356	0.0081	0.00454	-0.000213153	-0.00229
11.79	0.01323	0.00782	0.00438	-0.000211061	-0.00225
11.8	0.01291	0.00754	0.00422	-0.000201146	-0.00219
11.81	0.0126	0.00728	0.00406	-0.000183792	-0.00212
11.82	0.01229	0.00702	0.0039	-0.000159426	-0.00204
11.83	0.012	0.00678	0.00374	-0.000128521	-0.00195
11.84	0.01171	0.00655	0.00358	-9.15833e-05	-0.00185
11.85	0.01144	0.00633	0.00342	-4.91553e-05	-0.00174
11.86	0.01117	0.00613	0.00326	-1.80854e-06	-0.00163
11.87	0.01093	0.00594	0.00311	4.98601e-05	-0.0015
11.88	0.01069	0.00577	0.00296	0.000105232	-0.00136
11.89	0.01047	0.00561	0.00281	0.000163674	-0.00122
11.9	0.01027	0.00547	0.00267	0.000224536	-0.00108
11.91	0.01008	0.00535	0.00253	0.000287164	-0.000927809
11.92	0.00991	0.00524	0.00239	0.000350899	-0.000773656
11.93	0.00976	0.00515	0.00226	0.000415082	-0.000616846
11.94	0.00962	0.00508	0.00214	0.000479059	-0.000458378
11.95	0.0095	0.00502	0.00202	0.000542187	-0.000299259
11.96	0.00939	0.00498	0.00191	0.000603834	-0.000140499
11.97	0.0093	0.00496	0.0018	0.000663384	1.68948e-05
11.98	0.00922	0.00494	0.0017	0.000720246	0.000171929
11.99	0.00916	0.00494	0.00161	0.000773849	0.000323627
12	0.00911	0.00496	0.00152	0.000823651	0.000471036
12.01	0.00908	0.00498	0.00144	0.000869142	0.000613236
12.02	0.00905	0.00502	0.00137	0.000909842	0.000749345
12.03	0.00903	0.00506	0.0013	0.000945311	0.000878521
12.04	0.00903	0.00511	0.00125	0.000975146	0.000999976
12.05	0.00903	0.00517	0.00119	0.000998983	0.00111
12.06	0.00903	0.00523	0.00115	0.00102	0.00122
12.07	0.00905	0.0053	0.00111	0.00103	0.00131
12.08	0.00906	0.00537	0.00108	0.00103	0.00139
12.09	0.00908	0.00545	0.00105	0.00103	0.00147
12.1	0.0091	0.00552	0.00103	0.00102	0.00153
12.11	0.00912	0.00559	0.00102	0.001	0.00158
12.12	0.00913	0.00566	0.00101	0.000976601	0.00162
12.13	0.00914	0.00573	0.00101	0.000944698	0.00165
12.14	0.00915	0.00579	0.00101	0.00090555	0.00166
12.15	0.00915	0.00584	0.00102	0.000859248	0.00166
12.16	0.00914	0.00588	0.00103	0.000805928	0.00165
12.17	0.00912	0.00592	0.00104	0.000745771	0.00163
12.18	0.00909	0.00595	0.00106	0.000678997	0.0016
12.19	0.00905	0.00596	0.00109	0.000605866	0.00156
12.2	0.00899	0.00597	0.00111	0.000526679	0.00151
12.21	0.00892	0.00596	0.00114	0.000441769	0.00144
12.22	0.00883	0.00593	0.00117	0.000351507	0.00137
12.23	0.00872	0.0059	0.0012	0.000256292	0.00128
12.24	0.0086	0.00584	0.00123	0.000156554	0.00119
12.25	0.00845	0.00577	0.00126	5.27489e-05	0.0011
12.26	0.00829	0.00569	0.00129	-5.4645e-05	0.00098932
12.27	0.00811	0.00559	0.00132	-0.000165127	0.000877567
12.28	0.0079	0.00547	0.00135	-0.00027818	0.000760606
12.29	0.00767	0.00533	0.00138	-0.000393269	0.000639328
12.3	0.00743	0.00518	0.0014	-0.000509851	0.000514652
12.31	0.00715	0.00501	0.00143	-0.00062737	0.000387514
12.32	0.00686	0.00482	0.00145	-0.000745266	0.000258863
12.33	0.00654	0.00462	0.00146	-0.000862974	0.000129653
12.34	0.0062	0.0044	0.00147	-0.00097993	8.40082e-07
12.35	0.00584	0.00417	0.00148	-0.0011	-0.000126632
12.36	0.00546	0.00392	0.00148	-0.00121	-0.000251831
12.37	0.00505	0.00365	0.00148	-0.00132	-0.000373849
12.38	0.00463	0.00337	0.00147	-0.00143	-0.000491802
12.39	0.00418	0.00307	0.00146	-0.00153	-0.000604844
12.4	0.00371	0.00277	0.00144	-0.00163	-0.000712165
12.41	0.00323	0.00245	0.00141	-0.00173	-0.000813005
12.42	0.00272	0.00212	0.00137	-0.00182	-0.000906652
12.43	0.0022	0.00177	0.00133	-0.00191	-0.000992451
12.44	0.00167	0.00142	0.00128	-0.00199	-0.00107
12.45	0.00111	0.00106	0.00122	-0.00206	-0.00114
12.46	0.000549187	0.000694124	0.00116	-0.00213	-0.0012
12.47	-2.90704e-05	0.000319596	0.00109	-0.00219	-0.00125
12.48	-0.000618513	-6.05974e-05	0.001	-0.00224	-0.00129
12.49	-0.00122	-0.000445423	0.000915808	-0.00229	-0.00131
12.5	-0.00183	-0.000833846	0.000819177	-0.00233	-0.00133
12.51	-0.00244	-0.00122	0.000714712	-0.00236	-0.00134
12.52	-0.00306	-0.00162	0.000602516	-0.00238	-0.00134
12.53	-0.00368	-0.00201	0.000482737	-0.00239	-0.00132
12.54	-0.00431	-0.0024	0.000355561	-0.00239	-0.0013
12.55	-0.00494	-0.00279	0.000221214	-0.00239	-0.00126
12.56	-0.00556	-0.00318	7.99652e-05	-0.00238	-0.00122
12.57	-0.00619	-0.00357	-6.78794e-05	-0.00236	-0.00117
12.58	-0.00681	-0.00395	-0.000221974	-0.00233	-0.0011
12.59	-0.00742	-0.00432	-0.000381936	-0.00229	-0.00103
12.6	-0.00803	-0.00469	-0.000547347	-0.00224	-0.000950867
12.61	-0.00863	-0.00506	-0.000717752	-0.00218	-0.000863796
12.62	-0.00922	-0.00541	-0.000892668	-0.00212	-0.000769981
12.63	-0.0098	-0.00576	-0.00107	-0.00205	-0.000670139
12.64	-0.01037	-0.0061	-0.00125	-0.00197	-0.000565031
12.65	-0.01092	-0.00643	-0.00144	-0.00188	-0.000455454
12.66	-0.01146	-0.00675	-0.00163	-0.00179	-0.000342233
12.67	-0.01198	-0.00706	-0.00182	-0.00168	-0.000226218
12.68	-0.01249	-0.00736	-0.00201	-0.00158	-0.000108273
12.69	-0.01297	-0.00764	-0.0022	-0.00146	1.07226e-05
12.7	-0.01344	-0.00792	-0.00239	-0.00134	0.000129889
12.71	-0.01388	-0.00818	-0.00258	-0.00121	0.000248348
12.72	-0.0143	-0.00843	-0.00276	-0.00108	0.000365229
12.73	-0.0147	-0.00866	-0.00295	-0.00094594	0.000479677
12.74	-0.01508	-0.00889	-0.00313	-0.000805696	0.00059086
12.75	-0.01543	-0.0091	-0.00331	-0.000661748	0.000697971
12.76	-0.01575	-0.00929	-0.00348	-0.000514595	0.00080024
12.77	-0.01606	-0.00948	-0.00365	-0.000364747	0.000896932
12.78	-0.01633	-0.00965	-0.00382	-0.00021273	0.000987358
12.79	-0.01658	-0.0098	-0.00397	-5.90756e-05	0.00107
12.8	-0.0168	-0.00994	-0.00412	9.56743e-05	0.00115
12.81	-0.01699	-0.01007	-0.00427	0.000250973	0.00121
12.82	-0.01716	-0.01018	-0.0044	0.000406269	0.00127
12.83	-0.01729	-0.01028	-0.00453	0.00056101	0.00133
12.84	-0.0174	-0.01037	-0.00464	0.000714642	0.00137
12.85	-0.01748	-0.01044	-0.00475	0.000866614	0.0014
12.86	-0.01753	-0.01049	-0.00485	0.00102	0.00142
12.87	-0.01755	-0.01053	-0.00493	0.00116	0.00143
12.88	-0.01754	-0.01056	-0.00501	0.00131	0.00144
12.89	-0.01751	-0.01057	-0.00507	0.00145	0.00143
12.9	-0.01745	-0.01057	-0.00513	0.00158	0.00141
12.91	-0.01735	-0.01056	-0.00517	0.00171	0.00138
12.92	-0.01723	-0.01053	-0.0052	0.00184	0.00135
12.93	-0.01708	-0.01049	-0.00521	0.00196	0.0013
12.94	-0.01691	-0.01043	-0.00522	0.00207	0.00125
12.95	-0.0167	-0.01036	-0.00521	0.00218	0.00119
12.96	-0.01647	-0.01027	-0.00519	0.00228	0.00112
12.97	-0.01622	-0.01017	-0.00515	0.00237	0.00104
12.98	-0.01593	-0.01006	-0.00511	0.00246	0.000960097
12.99	-0.01563	-0.00993	-0.00505	0.00253	0.000871115
13	-0.01529	-0.00979	-0.00498	0.0026	0.000776922
13.01	-0.01493	-0.00963	-0.0049	0.00266	0.000678243
13.02	-0.01455	-0.00946	-0.00481	0.00271	0.000575835
13.03	-0.01415	-0.00928	-0.0047	0.00275	0.000470477
13.04	-0.01372	-0.00908	-0.00459	0.00279	0.00036297
13.05	-0.01327	-0.00887	-0.00446	0.00281	0.000254126
13.06	-0.0128	-0.00865	-0.00433	0.00282	0.000144765
13.07	-0.0123	-0.00841	-0.00418	0.00283	3.57053e-05
13.08	-0.01179	-0.00816	-0.00403	0.00282	-7.22372e-05
13.09	-0.01126	-0.00789	-0.00386	0.00281	-0.00017826
13.1	-0.01071	-0.00762	-0.00369	0.00278	-0.000281576
13.11	-0.01015	-0.00733	-0.00351	0.00275	-0.000381424
13.12	-0.00956	-0.00702	-0.00332	0.00271	-0.000477069
13.13	-0.00896	-0.00671	-0.00313	0.00266	-0.000567811
13.14	-0.00835	-0.00638	-0.00293	0.0026	-0.000652989
13.15	-0.00772	-0.00605	-0.00272	0.00253	-0.000731986
13.16	-0.00708	-0.0057	-0.00251	0.00245	-0.000804232
13.17	-0.00643	-0.00534	-0.0023	0.00237	-0.00086921
13.18	-0.00577	-0.00497	-0.00208	0.00227	-0.000926459
13.19	-0.0051	-0.00459	-0.00186	0.00218	-0.000975576
13.2	-0.00442	-0.0042	-0.00163	0.00207	-0.00102
13.21	-0.00373	-0.0038	-0.00141	0.00196	-0.00105
13.22	-0.00304	-0.00339	-0.00118	0.00184	-0.00107
13.23	-0.00234	-0.00298	-0.000952296	0.00172	-0.00108
13.24	-0.00164	-0.00256	-0.000723796	0.00159	-0.00109
13.25	-0.000937855	-0.00214	-0.000495657	0.00146	-0.00109
13.26	-0.000232562	-0.00171	-0.000268413	0.00132	-0.00107
13.27	0.000472713	-0.00127	-4.25781e-05	0.00119	-0.00105
13.28	0.00118	-0.000830769	0.000181352	0.00105	-0.00102
13.29	0.00188	-0.00038885	0.000402905	0.000905123	-0.000977173
13.3	0.00258	5.49975e-05	0.000621629	0.000762772	-0.000928912
13.31	0.00327	0.000499877	0.0008371	0.000620141	-0.000872795
13.32	0.00395	0.000944874	0.00105	0.000477886	-0.000809256
13.33	0.00463	0.00139	0.00126	0.000336662	-0.000738782
13.34	0.0053	0.00183	0.00146	0.000197121	-0.000661908
13.35	0.00596	0.00227	0.00166	5.99081e-05	-0.000579216
13.36	0.0066	0.00271	0.00185	-7.43405e-05	-0.000491326
13.37	0.00724	0.00314	0.00204	-0.000205002	-0.000398893
13.38	0.00786	0.00356	0.00222	-0.000331469	-0.000302605
13.39	0.00846	0.00398	0.0024	-0.000453154	-0.000203174
13.4	0.00905	0.00439	0.00257	-0.000569493	-0.000101329
13.41	0.00961	0.0048	0.00274	-0.000679947	2.18133e-06
13.42	0.01016	0.00519	0.0029	-0.000784005	0.000106604
13.43	0.01069	0.00558	0.00305	-0.000881188	0.00021118
13.44	0.0112	0.00595	0.00319	-0.000971053	0.000315155
13.45	0.01168	0.00631	0.00333	-0.00105	0.000417782
13.46	0.01214	0.00666	0.00347	-0.00113	0.000518325
13.47	0.01258	0.00699	0.00359	-0.00119	0.000616071
13.48	0.01299	0.00731	0.00371	-0.00125	0.000710329
13.49	0.01337	0.00761	0.00382	-0.0013	0.000800435
13.5	0.01372	0.0079	0.00393	-0.00134	0.000885762
13.51	0.01405	0.00817	0.00403	-0.00137	0.000965718
13.52	0.01435	0.00843	0.00412	-0.00139	0.00104
13.53	0.01462	0.00867	0.0042	-0.0014	0.00111
13.54	0.01486	0.00889	0.00428	-0.0014	0.00117
13.55	0.01507	0.00909	0.00435	-0.00139	0.00122
13.56	0.01525	0.00927	0.00442	-0.00137	0.00127
13.57	0.01539	0.00944	0.00447	-0.00135	0.00131
13.58	0.01551	0.00958	0.00453	-0.00131	0.00134
13.59	0.01559	0.00971	0.00457	-0.00127	0.00136
13.6	0.01565	0.00982	0.00461	-0.00122	0.00137
13.61	0.01567	0.0099	0.00464	-0.00116	0.00137
13.62	0.01566	0.00997	0.00466	-0.00109	0.00137
13.63	0.01562	0.01002	0.00468	-0.00102	0.00136
13.64	0.01555	0.01005	0.00469	-0.000938157	0.00134
13.65	0.01545	0.01006	0.00469	-0.000852061	0.00131
13.66	0.01532	0.01006	0.00469	-0.000760648	0.00127
13.67	0.01516	0.01003	0.00468	-0.000664532	0.00123
13.68	0.01498	0.00999	0.00466	-0.000564363	0.00118
13.69	0.01476	0.00993	0.00464	-0.000460817	0.00112
13.7	0.01452	0.00985	0.00461	-0.000354592	0.00106
13.71	0.01425	0.00975	0.00457	-0.000246409	0.000987422
13.72	0.01396	0.00964	0.00453	-0.000137005	0.000912533
13.73	0.01364	0.00951	0.00447	-2.71281e-05	0.000832962
13.74	0.0133	0.00937	0.00442	8.24635e-05	0.000749301
13.75	0.01294	0.00921	0.00435	0.000191009	0.00066217
13.76	0.01256	0.00904	0.00428	0.000297748	0.000572204
13.77	0.01216	0.00886	0.0042	0.000401923	0.000480056
13.78	0.01174	0.00866	0.00411	0.000502789	0.000386388
13.79	0.01131	0.00845	0.00402	0.000599612	0.000291865
13.8	0.01086	0.00823	0.00392	0.000691676	0.000197155
13.81	0.01039	0.008	0.00381	0.000778287	0.000102917
13.82	0.00992	0.00775	0.0037	0.000858778	9.80481e-06
13.83	0.00943	0.0075	0.00357	0.000932512	-8.15473e-05
13.84	0.00893	0.00724	0.00345	0.000998885	-0.000170522
13.85	0.00843	0.00697	0.00331	0.00106	-0.000256526
13.86	0.00792	0.00669	0.00317	0.00111	-0.000338996
13.87	0.0074	0.00641	0.00302	0.00115	-0.000417397
13.88	0.00688	0.00612	0.00286	0.00118	-0.000491234
13.89	0.00636	0.00582	0.0027	0.0012	-0.000560049
13.9	0.00583	0.00552	0.00253	0.00121	-0.000623426
13.91	0.00531	0.00522	0.00236	0.00122	-0.000680996
13.92	0.00479	0.00491	0.00218	0.00121	-0.000732434
13.93	0.00427	0.00459	0.00199	0.00119	-0.000777468
13.94	0.00376	0.00428	0.0018	0.00116	-0.000815874
13.95	0.00325	0.00396	0.00161	0.00111	-0.000847484
13.96	0.00274	0.00364	0.00141	0.00106	-0.000872179
13.97	0.00225	0.00331	0.00121	0.000999917	-0.000889896
13.98	0.00176	0.00299	0.001	0.000926463	-0.000900625
13.99	0.00129	0.00266	0.00079038	0.000842656	-0.000904407
14	0.000819937	0.00234	0.000577669	0.00074877	-0.000901339
14.01	0.000365087	0.00202	0.000362756	0.000645141	-0.000891565
14.02	-7.76479e-05	0.00169	0.00014616	0.000532161	-0.000875282
14.03	-0.000507562	0.00137	-7.15785e-05	0.000410279	-0.000852732
14.04	-0.000924019	0.00105	-0.000289898	0.00028	-0.000824203
14.05	-0.00133	0.000725394	-0.000508217	0.000141879	-0.000790026
14.06	-0.00171	0.000406848	-0.000725938	-3.4807e-06	-0.00075057
14.07	-0.00209	9.05903e-05	-0.00094245	-0.000155429	-0.000706243
14.08	-0.00244	-0.000223039	-0.00116	-0.000313275	-0.000657485
14.09	-0.00279	-0.000533703	-0.00137	-0.000476288	-0.000604764
14.1	-0.00311	-0.000841061	-0.00158	-0.000643702	-0.000548575
14.11	-0.00342	-0.00114	-0.00178	-0.000814723	-0.000489436
14.12	-0.00372	-0.00144	-0.00198	-0.000988529	-0.000427878
14.13	-0.004	-0.00174	-0.00218	-0.00116	-0.000364449
14.14	-0.00426	-0.00203	-0.00237	-0.00134	-0.000299704
14.15	-0.0045	-0.00232	-0.00256	-0.00152	-0.000234204
14.16	-0.00473	-0.0026	-0.00273	-0.00169	-0.000168509
14.17	-0.00495	-0.00287	-0.0029	-0.00187	-0.000103174
14.18	-0.00515	-0.00314	-0.00306	-0.00204	-3.87467e-05
14.19	-0.00533	-0.0034	-0.00322	-0.00221	2.42372e-05
14.2	-0.0055	-0.00366	-0.00336	-0.00238	8.52593e-05
14.21	-0.00565	-0.0039	-0.00349	-0.00254	0.000143822
14.22	-0.00579	-0.00414	-0.00362	-0.00269	0.00019945
14.23	-0.00592	-0.00438	-0.00373	-0.00284	0.000251697
14.24	-0.00603	-0.0046	-0.00383	-0.00298	0.000300147
14.25	-0.00613	-0.00481	-0.00393	-0.00311	0.000344418
14.26	-0.00622	-0.00502	-0.00401	-0.00323	0.000384164
14.27	-0.0063	-0.00521	-0.00407	-0.00334	0.000419076
14.28	-0.00636	-0.0054	-0.00413	-0.00345	0.000448887
14.29	-0.00642	-0.00557	-0.00417	-0.00354	0.000473373
14.3	-0.00646	-0.00574	-0.00421	-0.00362	0.000492354
14.31	-0.0065	-0.00589	-0.00423	-0.00369	0.000505691
14.32	-0.00652	-0.00603	-0.00423	-0.00375	0.000513296
14.33	-0.00654	-0.00616	-0.00423	-0.0038	0.000515122
14.34	-0.00655	-0.00627	-0.00421	-0.00383	0.00051117
14.35	-0.00655	-0.00638	-0.00418	-0.00385	0.000501487
14.36	-0.00654	-0.00647	-0.00414	-0.00386	0.000486162
14.37	-0.00653	-0.00654	-0.00409	-0.00385	0.000465331
14.38	-0.00651	-0.00661	-0.00402	-0.00383	0.000439169
14.39	-0.00648	-0.00666	-0.00395	-0.0038	0.000407893
14.4	-0.00645	-0.00669	-0.00387	-0.00375	0.000371759
14.41	-0.00641	-0.00671	-0.00377	-0.0037	0.000331059
14.42	-0.00637	-0.00672	-0.00367	-0.00363	0.000286119
14.43	-0.00633	-0.00671	-0.00355	-0.00354	0.000237295
14.44	-0.00628	-0.00669	-0.00343	-0.00345	0.000184971
14.45	-0.00623	-0.00665	-0.0033	-0.00334	0.000129559
14.46	-0.00617	-0.0066	-0.00317	-0.00323	7.1488e-05
14.47	-0.00612	-0.00654	-0.00303	-0.0031	1.12094e-05
14.48	-0.00605	-0.00646	-0.00288	-0.00296	-5.0813e-05
14.49	-0.00599	-0.00637	-0.00272	-0.00282	-0.000114104
14.5	-0.00593	-0.00626	-0.00257	-0.00266	-0.000178179
14.51	-0.00586	-0.00615	-0.00241	-0.0025	-0.000242554
14.52	-0.00579	-0.00602	-0.00225	-0.00233	-0.00030674
14.53	-0.00572	-0.00587	-0.00208	-0.00216	-0.000370256
14.54	-0.00565	-0.00572	-0.00192	-0.00197	-0.000432624
14.55	-0.00557	-0.00555	-0.00175	-0.00179	-0.00049338
14.56	-0.0055	-0.00538	-0.00158	-0.0016	-0.000552073
14.57	-0.00542	-0.00519	-0.00142	-0.0014	-0.000608269
14.58	-0.00535	-0.005	-0.00126	-0.00121	-0.000661554
14.59	-0.00527	-0.0048	-0.0011	-0.00101	-0.000711539
14.6	-0.00519	-0.00459	-0.000943914	-0.000814289	-0.00075786
14.61	-0.00511	-0.00437	-0.000792146	-0.000616861	-0.00080018
14.62	-0.00503	-0.00415	-0.000645031	-0.000420508	-0.000838196
14.63	-0.00495	-0.00392	-0.000503151	-0.000226044	-0.000871635
14.64	-0.00487	-0.00369	-0.000367042	-3.42627e-05	-0.000900259
14.65	-0.00478	-0.00346	-0.000237203	0.000154064	-0.000923867
14.66	-0.0047	-0.00322	-0.00011408	0.000338191	-0.000942293
14.67	-0.00462	-0.00298	1.9232e-06	0.000517406	-0.000955412
14.68	-0.00453	-0.00274	0.000110458	0.000691027	-0.000963134
14.69	-0.00445	-0.00251	0.000211228	0.000858412	-0.00096541
14.7	-0.00436	-0.00227	0.000303988	0.00102	-0.00096223
14.71	-0.00428	-0.00204	0.00038855	0.00117	-0.000953621
14.72	-0.00419	-0.00181	0.000464782	0.00132	-0.000939648
14.73	-0.00411	-0.00158	0.000532606	0.00145	-0.000920414
14.74	-0.00402	-0.00136	0.000592001	0.00158	-0.000896058
14.75	-0.00393	-0.00115	0.000643003	0.0017	-0.000866753
14.76	-0.00384	-0.000941547	0.0006857	0.00181	-0.000832704
14.77	-0.00375	-0.000741626	0.000720235	0.00191	-0.00079415
14.78	-0.00367	-0.000549901	0.000746803	0.002	-0.000751357
14.79	-0.00358	-0.00036701	0.000765649	0.00208	-0.000704618
14.8	-0.00349	-0.000193533	0.000777066	0.00215	-0.00065425
14.81	-0.0034	-2.99901e-05	0.000781392	0.00221	-0.000600594
14.82	-0.00331	0.000123162	0.000779007	0.00226	-0.000544009
14.83	-0.00322	0.000265531	0.000770333	0.0023	-0.000484869
14.84	-0.00313	0.000396794	0.000755824	0.00232	-0.000423563
14.85	-0.00304	0.000516698	0.000735971	0.00234	-0.000360493
14.86	-0.00295	0.000625061	0.000711291	0.00235	-0.000296065
14.87	-0.00286	0.000721775	0.000682326	0.00235	-0.000230691
14.88	-0.00277	0.000806804	0.000649638	0.00234	-0.000164785
14.89	-0.00267	0.000880184	0.000613806	0.00232	-9.87604e-05
14.9	-0.00258	0.000942025	0.000575421	0.0023	-3.30259e-05
14.91	-0.00249	0.000992508	0.000535082	0.00226	3.20166e-05
14.92	-0.0024	0.00103	0.000493388	0.00222	9.59748e-05
14.93	-0.00231	0.00106	0.000450939	0.00217	0.000158469
14.94	-0.00222	0.00108	0.000408329	0.00211	0.000219132
14.95	-0.00212	0.00109	0.000366139	0.00205	0.000277618
14.96	-0.00203	0.00109	0.000324939	0.00198	0.000333595
14.97	-0.00194	0.00108	0.000285276	0.00191	0.000386757
14.98	-0.00184	0.00106	0.000247676	0.00183	0.000436817
14.99	-0.00175	0.00103	0.000212639	0.00175	0.000483516
15	-0.00166	0.000998141	0.000180633	0.00167	0.000526618
15.01	-0.00156	0.000958998	0.000152093	0.00158	0.000565917
15.02	-0.00147	0.000914429	0.000127416	0.00149	0.000601233
15.03	-0.00137	0.000865226	0.000106959	0.0014	0.000632415
15.04	-0.00127	0.000812197	9.1038e-05	0.00131	0.000659343
15.05	-0.00117	0.000756165	7.99234e-05	0.00121	0.000681925
15.06	-0.00107	0.000697959	7.38388e-05	0.00112	0.000700099
15.07	-0.000974367	0.000638407	7.29599e-05	0.00103	0.000713834
15.08	-0.000873265	0.000578335	7.74132e-05	0.000935461	0.000723127
15.09	-0.000771027	0.000518555	8.72749e-05	0.000845338	0.000728003
15.1	-0.000667593	0.000459862	0.000102571	0.000757135	0.000728517
15.11	-0.00056291	0.000403027	0.000123276	0.000671274	0.000724749
15.12	-0.00045693	0.000348793	0.000149314	0.000588146	0.000716805
15.13	-0.000349616	0.000297868	0.000180563	0.000508113	0.000704818
15.14	-0.000240939	0.00025092	0.000216847	0.000431508	0.00068894
15.15	-0.000130882	0.000208573	0.000257948	0.000358628	0.000669348
15.16	-1.9438e-05	0.000171401	0.000303598	0.000289739	0.000646237
15.17	9.33838e-05	0.000139927	0.000353492	0.000225072	0.00061982
15.18	0.000207562	0.000114614	0.000407278	0.000164823	0.000590327
15.19	0.000323059	9.58682e-05	0.00046457	0.000109156	0.000558001
15.2	0.000439821	8.40311e-05	0.000524948	5.81981e-05	0.000523098
15.21	0.000557777	7.93797e-05	0.000587957	1.20423e-05	0.000485883
15.22	0.00067684	8.21243e-05	0.000653118	-2.92512e-05	0.00044663
15.23	0.000796902	9.24069e-05	0.000719925	-6.56559e-05	0.000405618
15.24	0.000917838	0.000110301	0.000787854	-9.71772e-05	0.00036313
15.25	0.00104	0.000135812	0.000856363	-0.000123852	0.000319449
15.26	0.00116	0.000168875	0.000924902	-0.000145745	0.000274862
15.27	0.00128	0.00020936	0.000992909	-0.000162953	0.000229648
15.28	0.00141	0.000257069	0.00106	-0.000175597	0.000184086
15.29	0.00153	0.000311742	0.00113	-0.000183822	0.000138448
15.3	0.00165	0.000373055	0.00119	-0.000187798	9.29968e-05
15.31	0.00177	0.000440627	0.00125	-0.000187716	4.79873e-05
15.32	0.0019	0.000514022	0.00131	-0.000183786	3.66317e-06
15.33	0.00202	0.000592753	0.00136	-0.000176235	-3.9744e-05
15.34	0.00213	0.000676285	0.00141	-0.000165303	-8.2016e-05
15.35	0.00225	0.000764041	0.00145	-0.000151246	-0.000122949
15.36	0.00237	0.000855408	0.00149	-0.000134326	-0.000162355
15.37	0.00248	0.000949739	0.00152	-0.000114817	-0.000200062
15.38	0.00259	0.00105	0.00155	-9.29952e-05	-0.000235914
15.39	0.0027	0.00114	0.00157	-6.91431e-05	-0.000269773
15.4	0.0028	0.00124	0.00159	-4.35426e-05	-0.000301519
15.41	0.0029	0.00134	0.0016	-1.64751e-05	-0.00033105
15.42	0.00299	0.00144	0.0016	1.17812e-05	-0.000358281
15.43	0.00308	0.00154	0.00159	4.09532e-05	-0.000383145
15.44	0.00317	0.00163	0.00158	7.07747e-05	-0.000405592
15.45	0.00325	0.00173	0.00156	0.000100989	-0.000425591
15.46	0.00333	0.00182	0.00153	0.000131349	-0.000443126
15.47	0.0034	0.0019	0.0015	0.000161621	-0.000458199
15.48	0.00346	0.00198	0.00145	0.000191584	-0.000470824
15.49	0.00352	0.00206	0.00141	0.000221033	-0.000481034
15.5	0.00357	0.00213	0.00135	0.000249779	-0.000488873
15.51	0.00361	0.00219	0.00129	0.000277649	-0.000494399
15.52	0.00365	0.00225	0.00122	0.00030449	-0.00049768
15.53	0.00368	0.0023	0.00115	0.000330166	-0.000498797
15.54	0.0037	0.00234	0.00107	0.000354562	-0.000497839
15.55	0.00372	0.00238	0.000990749	0.000377581	-0.000494904
15.56	0.00372	0.00241	0.000904217	0.000399147	-0.000490099
15.57	0.00372	0.00242	0.000814014	0.000419205	-0.000483535
15.58	0.00371	0.00244	0.000720697	0.000437717	-0.000475328
15.59	0.0037	0.00244	0.000624847	0.000454668	-0.000465599
15.6	0.00367	0.00243	0.00052707	0.000470059	-0.000454472
15.61	0.00364	0.00242	0.000427989	0.000483912	-0.000442072
15.62	0.0036	0.0024	0.000328239	0.000496266	-0.000428524
15.63	0.00356	0.00237	0.000228466	0.000507178	-0.000413953
15.64	0.00351	0.00234	0.000129319	0.000516719	-0.000398484
15.65	0.00345	0.00229	3.14481e-05	0.000524978	-0.000382239
15.66	0.00338	0.00224	-6.45021e-05	0.000532057	-0.000365337
15.67	0.00331	0.00219	-0.000157897	0.000538069	-0.000347892
15.68	0.00323	0.00213	-0.000248115	0.000543141	-0.000330016
15.69	0.00314	0.00206	-0.000334554	0.000547408	-0.000311814
15.7	0.00305	0.00199	-0.000416635	0.000551014	-0.000293388
15.71	0.00296	0.00192	-0.000493806	0.00055411	-0.000274832
15.72	0.00286	0.00184	-0.000565547	0.000556854	-0.000256233
15.73	0.00276	0.00176	-0.000631372	0.000559405	-0.000237676
15.74	0.00265	0.00168	-0.000690835	0.000561926	-0.000219235
15.75	0.00254	0.00159	-0.000743532	0.000564581	-0.000200978
15.76	0.00243	0.00151	-0.000789104	0.00056753	-0.00018297
15.77	0.00232	0.00143	-0.000827239	0.000570935	-0.000165264
15.78	0.0022	0.00134	-0.000857679	0.00057495	-0.000147912
15.79	0.00209	0.00126	-0.000880214	0.000579726	-0.000130954
15.8	0.00197	0.00118	-0.000894691	0.000585406	-0.00011443
15.81	0.00186	0.00111	-0.000901012	0.000592123	-9.83699e-05
15.82	0.00174	0.00103	-0.000899135	0.000600003	-8.27996e-05
15.83	0.00163	0.000963774	-0.000889075	0.000609159	-6.77404e-05
15.84	0.00152	0.000898342	-0.000870905	0.000619693	-5.32086e-05
15.85	0.00141	0.000837623	-0.000844755	0.000631694	-3.92162e-05
15.86	0.0013	0.000782014	-0.000810808	0.000645235	-2.57717e-05
15.87	0.0012	0.00073186	-0.000769306	0.000660376	-1.28803e-05
15.88	0.0011	0.000687449	-0.000720542	0.00067716	-5.4404e-07
15.89	0.00101	0.00064901	-0.000664862	0.000695615	1.12372e-05
15.9	0.000916843	0.000616709	-0.000602662	0.000715751	2.24656e-05
15.91	0.000831557	0.000590649	-0.000534383	0.00073756	3.3145e-05
15.92	0.000751435	0.000570868	-0.00046051	0.00076102	4.32806e-05
15.93	0.000676744	0.000557341	-0.000381572	0.000786087	5.28781e-05
15.94	0.000607707	0.000549975	-0.000298132	0.000812701	6.19442e-05
15.95	0.000544508	0.000548614	-0.000210787	0.000840787	7.04857e-05
15.96	0.000487287	0.000553039	-0.000120165	0.000870248	7.85094e-05
15.97	0.000436142	0.000562968	-2.6918e-05	0.000900975	8.60221e-05
15.98	0.000391126	0.000578061	6.82816e-05	0.000932838	9.30304e-05
15.99	0.000352248	0.000597921	0.000164744	0.000965694	9.95403e-05
16	0.000319473	0.000622096	0.000261769	0.000999383	0.000105558

## Sheet: Fig 3c
time (ps)	Delta_G(2.5)/Delta_G(7.0)		time (ps)	Exponential fit
200	0.64133		1	3.13438
190	0.72807		1.1992	2.99209
180	0.7652		1.3984	2.8585
170	0.70015		1.5976	2.73308
160	0.76648		1.7968	2.61533
150	0.89056		1.996	2.50479
140	0.85891		2.1952	2.40101
130	0.57016		2.39439	2.30358
120	0.61703		2.59359	2.2121
110	0.83452		2.79279	2.12623
100	0.66582		2.99199	2.0456
90	0.57452		3.19119	1.96991
80	0.6835		3.39039	1.89885
70	0.68077		3.58959	1.83214
60	0.85413		3.78879	1.7695
50	0.43239		3.98799	1.7107
40	0.91066		4.18719	1.6555
35	0.71143		4.38639	1.60367
30	0.33584		4.58559	1.55501
25	0.63575		4.78478	1.50933
20	0.85768		4.98398	1.46644
19	1.03715		5.18318	1.42618
18	0.984		5.38238	1.38838
17	0.74889		5.58158	1.35289
16	1.04602		5.78078	1.31957
15	0.83462		5.97998	1.2883
14	1.11999		6.17918	1.25893
13	0.6195		6.37838	1.23136
12	1.10318		6.57758	1.20548
11	1.08406		6.77678	1.18118
10	1.90791		6.97598	1.15837
9.5	1.17179		7.17518	1.13695
9	1.1491		7.37437	1.11684
8.5	1.49536		7.57357	1.09796
8	1.39888		7.77277	1.08024
7.5	1.02789		7.97197	1.0636
7	1.59201		8.17117	1.04798
6.5	1.21798		8.37037	1.03332
6	1.02087		8.56957	1.01955
5.5	1.36847		8.76877	1.00662
4.5	0.92274		8.96797	0.99449
4	2.15604		9.16717	0.98309
3.5	1.4145		9.36637	0.9724
3	1.98312		9.56557	0.96236
2.5	1.20909		9.76476	0.95293
1.5	3.31759		9.96396	0.94408
1	3.43204		10.1632	0.93577
0.5	4.6794		10.3624	0.92797
			10.5616	0.92065
			10.7608	0.91377
			10.96	0.90731
			11.1592	0.90125
			11.3584	0.89556
			11.5576	0.89022
			11.7568	0.88521
			11.956	0.8805
			12.1552	0.87608
			12.3544	0.87193
			12.5535	0.86804
			12.7528	0.86438
			12.952	0.86094
			13.1511	0.85772
			13.3504	0.85469
			13.5495	0.85185
			13.7487	0.84919
			13.948	0.84668
			14.1471	0.84433
			14.3463	0.84212
			14.5456	0.84005
			14.7447	0.8381
			14.9439	0.83628
			15.1431	0.83456
			15.3423	0.83295
			15.5415	0.83144
			15.7407	0.83002
			15.9399	0.82869
			16.1391	0.82744
			16.3383	0.82627
			16.5375	0.82516
			16.7367	0.82413
			16.9359	0.82316
			17.1351	0.82224
			17.3343	0.82139
			17.5335	0.82058
			17.7327	0.81983
			17.9319	0.81912
			18.1311	0.81846
			18.3303	0.81783
			18.5295	0.81724
			18.7287	0.81669
			18.9279	0.81618
			19.1271	0.81569
			19.3263	0.81524
			19.5255	0.81481
			19.7247	0.81441
			19.9239	0.81403
			20.1231	0.81368
			20.3223	0.81334
			20.5215	0.81303
			20.7207	0.81274
			20.9199	0.81246
			21.1191	0.81221
			21.3183	0.81196
			21.5175	0.81174
			21.7167	0.81152
			21.9159	0.81132
			22.1151	0.81113
			22.3143	0.81096
			22.5135	0.81079
			22.7127	0.81064
			22.9119	0.81049
			23.1111	0.81035
			23.3103	0.81022
			23.5095	0.8101
			23.7087	0.80999
			23.9079	0.80988
			24.1071	0.80978
			24.3063	0.80969
			24.5055	0.8096
			24.7047	0.80952
			24.9039	0.80944
			25.1031	0.80937
			25.3023	0.8093
			25.5015	0.80923
			25.7007	0.80917
			25.8999	0.80912
			26.0991	0.80906
			26.2983	0.80901
			26.4975	0.80897
			26.6967	0.80892
			26.8959	0.80888
			27.0951	0.80884
			27.2943	0.80881
			27.4935	0.80877
			27.6927	0.80874
			27.8919	0.80871
			28.0911	0.80868
			28.2903	0.80865
			28.4895	0.80863
			28.6887	0.80861
			28.8879	0.80858
			29.0871	0.80856
			29.2863	0.80854
			29.4855	0.80853
			29.6847	0.80851
			29.8839	0.80849
			30.0831	0.80848
			30.2823	0.80846
			30.4815	0.80845
			30.6807	0.80844
			30.8799	0.80843
			31.0791	0.80841
			31.2783	0.8084
			31.4775	0.80839
			31.6767	0.80839
			31.8759	0.80838
			32.0751	0.80837
			32.2743	0.80836
			32.4735	0.80835
			32.6727	0.80835
			32.8719	0.80834
			33.0711	0.80834
			33.2703	0.80833
			33.4695	0.80832
			33.6687	0.80832
			33.8679	0.80832
			34.0671	0.80831
			34.2663	0.80831
			34.4655	0.8083
			34.6647	0.8083
			34.8639	0.8083
			35.0631	0.80829
			35.2623	0.80829
			35.4615	0.80829
			35.6607	0.80829
			35.8599	0.80828
			36.0591	0.80828
			36.2583	0.80828
			36.4575	0.80828
			36.6567	0.80827
			36.8559	0.80827
			37.0551	0.80827
			37.2542	0.80827
			37.4534	0.80827
			37.6527	0.80827
			37.8518	0.80827
			38.051	0.80826
			38.2503	0.80826
			38.4494	0.80826
			38.6487	0.80826
			38.8479	0.80826
			39.047	0.80826
			39.2463	0.80826
			39.4455	0.80826
			39.6446	0.80826
			39.8438	0.80826
			40.043	0.80826
			40.2422	0.80825
			40.4414	0.80825
			40.6406	0.80825
			40.8398	0.80825
			41.039	0.80825
			41.2382	0.80825
			41.4374	0.80825
			41.6366	0.80825
			41.8358	0.80825
			42.035	0.80825
			42.2342	0.80825
			42.4334	0.80825
			42.6326	0.80825
			42.8318	0.80825
			43.031	0.80825
			43.2302	0.80825
			43.4294	0.80825
			43.6286	0.80825
			43.8278	0.80825
			44.027	0.80825
			44.2262	0.80825
			44.4254	0.80825
			44.6246	0.80825
			44.8238	0.80825
			45.023	0.80825
			45.2222	0.80825
			45.4214	0.80825
			45.6206	0.80825
			45.8198	0.80825
			46.019	0.80825
			46.2182	0.80825
			46.4174	0.80825
			46.6166	0.80825
			46.8158	0.80825
			47.015	0.80825
			47.2142	0.80825
			47.4134	0.80825
			47.6126	0.80825
			47.8118	0.80825
			48.011	0.80825
			48.2102	0.80825
			48.4094	0.80825
			48.6086	0.80825
			48.8078	0.80825
			49.007	0.80825
			49.2062	0.80825
			49.4054	0.80825
			49.6046	0.80825
			49.8038	0.80825
			50.003	0.80825
			50.2022	0.80825
			50.4014	0.80825
			50.6006	0.80825
			50.7998	0.80825
			50.999	0.80825
			51.1982	0.80825
			51.3974	0.80825
			51.5966	0.80825
			51.7958	0.80825
			51.995	0.80825
			52.1942	0.80825
			52.3934	0.80825
			52.5926	0.80825
			52.7918	0.80825
			52.991	0.80825
			53.1902	0.80825
			53.3894	0.80825
			53.5886	0.80825
			53.7878	0.80825
			53.987	0.80825
			54.1862	0.80825
			54.3854	0.80825
			54.5846	0.80825
			54.7838	0.80825
			54.983	0.80825
			55.1822	0.80825
			55.3814	0.80825
			55.5806	0.80825
			55.7798	0.80825
			55.979	0.80825
			56.1782	0.80825
			56.3774	0.80825
			56.5766	0.80825
			56.7758	0.80825
			56.975	0.80825
			57.1742	0.80825
			57.3734	0.80825
			57.5726	0.80825
			57.7718	0.80825
			57.971	0.80825
			58.1702	0.80825
			58.3694	0.80825
			58.5686	0.80825
			58.7678	0.80825
			58.967	0.80825
			59.1662	0.80825
			59.3654	0.80825
			59.5646	0.80825
			59.7638	0.80825
			59.963	0.80825
			60.1622	0.80825
			60.3614	0.80825
			60.5606	0.80825
			60.7598	0.80825
			60.959	0.80825
			61.1582	0.80825
			61.3574	0.80825
			61.5566	0.80825
			61.7558	0.80825
			61.9549	0.80825
			62.1542	0.80825
			62.3533	0.80825
			62.5525	0.80825
			62.7518	0.80825
			62.9509	0.80825
			63.1501	0.80825
			63.3494	0.80825
			63.5485	0.80825
			63.7478	0.80825
			63.947	0.80825
			64.1462	0.80825
			64.3453	0.80825
			64.5445	0.80825
			64.7437	0.80825
			64.9429	0.80825
			65.1421	0.80825
			65.3413	0.80825
			65.5405	0.80825
			65.7397	0.80825
			65.9389	0.80825
			66.1381	0.80825
			66.3373	0.80825
			66.5365	0.80825
			66.7357	0.80825
			66.9349	0.80825
			67.1341	0.80825
			67.3333	0.80825
			67.5325	0.80825
			67.7317	0.80825
			67.9309	0.80825
			68.1301	0.80825
			68.3293	0.80825
			68.5285	0.80825
			68.7277	0.80825
			68.9269	0.80825
			69.1261	0.80825
			69.3253	0.80825
			69.5245	0.80825
			69.7237	0.80825
			69.9229	0.80825
			70.1221	0.80825
			70.3213	0.80825
			70.5205	0.80825
			70.7197	0.80825
			70.9189	0.80825
			71.1181	0.80825
			71.3173	0.80825
			71.5165	0.80825
			71.7157	0.80825
			71.9149	0.80825
			72.1141	0.80825
			72.3133	0.80825
			72.5125	0.80825
			72.7117	0.80825
			72.9109	0.80825
			73.1101	0.80825
			73.3093	0.80825
			73.5085	0.80825
			73.7077	0.80825
			73.9069	0.80825
			74.1061	0.80825
			74.3053	0.80825
			74.5045	0.80825
			74.7037	0.80825
			74.9029	0.80825
			75.1021	0.80825
			75.3013	0.80825
			75.5005	0.80825
			75.6997	0.80825
			75.8989	0.80825
			76.0981	0.80825
			76.2973	0.80825
			76.4965	0.80825
			76.6957	0.80825
			76.8949	0.80825
			77.0941	0.80825
			77.2933	0.80825
			77.4925	0.80825
			77.6917	0.80825
			77.8909	0.80825
			78.0901	0.80825
			78.2893	0.80825
			78.4885	0.80825
			78.6877	0.80825
			78.8869	0.80825
			79.0861	0.80825
			79.2853	0.80825
			79.4845	0.80825
			79.6837	0.80825
			79.8829	0.80825
			80.0821	0.80825
			80.2813	0.80825
			80.4805	0.80825
			80.6797	0.80825
			80.8789	0.80825
			81.0781	0.80825
			81.2773	0.80825
			81.4765	0.80825
			81.6757	0.80825
			81.8749	0.80825
			82.0741	0.80825
			82.2733	0.80825
			82.4725	0.80825
			82.6717	0.80825
			82.8709	0.80825
			83.0701	0.80825
			83.2693	0.80825
			83.4685	0.80825
			83.6677	0.80825
			83.8669	0.80825
			84.0661	0.80825
			84.2653	0.80825
			84.4645	0.80825
			84.6637	0.80825
			84.8629	0.80825
			85.0621	0.80825
			85.2613	0.80825
			85.4605	0.80825
			85.6597	0.80825
			85.8589	0.80825
			86.0581	0.80825
			86.2573	0.80825
			86.4565	0.80825
			86.6557	0.80825
			86.8548	0.80825
			87.0541	0.80825
			87.2532	0.80825
			87.4524	0.80825
			87.6517	0.80825
			87.8508	0.80825
			88.05	0.80825
			88.2493	0.80825
			88.4484	0.80825
			88.6476	0.80825
			88.8469	0.80825
			89.046	0.80825
			89.2452	0.80825
			89.4444	0.80825
			89.6436	0.80825
			89.8428	0.80825
			90.042	0.80825
			90.2412	0.80825
			90.4404	0.80825
			90.6396	0.80825
			90.8388	0.80825
			91.038	0.80825
			91.2372	0.80825
			91.4364	0.80825
			91.6356	0.80825
			91.8348	0.80825
			92.034	0.80825
			92.2332	0.80825
			92.4324	0.80825
			92.6316	0.80825
			92.8308	0.80825
			93.03	0.80825
			93.2292	0.80825
			93.4284	0.80825
			93.6276	0.80825
			93.8268	0.80825
			94.026	0.80825
			94.2252	0.80825
			94.4244	0.80825
			94.6236	0.80825
			94.8228	0.80825
			95.022	0.80825
			95.2212	0.80825
			95.4204	0.80825
			95.6196	0.80825
			95.8188	0.80825
			96.018	0.80825
			96.2172	0.80825
			96.4164	0.80825
			96.6156	0.80825
			96.8148	0.80825
			97.014	0.80825
			97.2132	0.80825
			97.4124	0.80825
			97.6116	0.80825
			97.8108	0.80825
			98.01	0.80825
			98.2092	0.80825
			98.4084	0.80825
			98.6076	0.80825
			98.8068	0.80825
			99.006	0.80825
			99.2052	0.80825
			99.4044	0.80825
			99.6036	0.80825
			99.8028	0.80825
			100.002	0.80825
			100.201	0.80825
			100.4	0.80825
			100.6	0.80825
			100.799	0.80825
			100.998	0.80825
			101.197	0.80825
			101.396	0.80825
			101.596	0.80825
			101.795	0.80825
			101.994	0.80825
			102.193	0.80825
			102.392	0.80825
			102.592	0.80825
			102.791	0.80825
			102.99	0.80825
			103.189	0.80825
			103.388	0.80825
			103.588	0.80825
			103.787	0.80825
			103.986	0.80825
			104.185	0.80825
			104.384	0.80825
			104.584	0.80825
			104.783	0.80825
			104.982	0.80825
			105.181	0.80825
			105.38	0.80825
			105.58	0.80825
			105.779	0.80825
			105.978	0.80825
			106.177	0.80825
			106.376	0.80825
			106.576	0.80825
			106.775	0.80825
			106.974	0.80825
			107.173	0.80825
			107.372	0.80825
			107.572	0.80825
			107.771	0.80825
			107.97	0.80825
			108.169	0.80825
			108.368	0.80825
			108.568	0.80825
			108.767	0.80825
			108.966	0.80825
			109.165	0.80825
			109.364	0.80825
			109.564	0.80825
			109.763	0.80825
			109.962	0.80825
			110.161	0.80825
			110.36	0.80825
			110.56	0.80825
			110.759	0.80825
			110.958	0.80825
			111.157	0.80825
			111.356	0.80825
			111.556	0.80825
			111.755	0.80825
			111.954	0.80825
			112.153	0.80825
			112.352	0.80825
			112.552	0.80825
			112.751	0.80825
			112.95	0.80825
			113.149	0.80825
			113.348	0.80825
			113.548	0.80825
			113.747	0.80825
			113.946	0.80825
			114.145	0.80825
			114.344	0.80825
			114.544	0.80825
			114.743	0.80825
			114.942	0.80825
			115.141	0.80825
			115.34	0.80825
			115.54	0.80825
			115.739	0.80825
			115.938	0.80825
			116.137	0.80825
			116.336	0.80825
			116.536	0.80825
			116.735	0.80825
			116.934	0.80825
			117.133	0.80825
			117.332	0.80825
			117.532	0.80825
			117.731	0.80825
			117.93	0.80825
			118.129	0.80825
			118.328	0.80825
			118.528	0.80825
			118.727	0.80825
			118.926	0.80825
			119.125	0.80825
			119.324	0.80825
			119.524	0.80825
			119.723	0.80825
			119.922	0.80825
			120.121	0.80825
			120.32	0.80825
			120.52	0.80825
			120.719	0.80825
			120.918	0.80825
			121.117	0.80825
			121.316	0.80825
			121.516	0.80825
			121.715	0.80825
			121.914	0.80825
			122.113	0.80825
			122.312	0.80825
			122.512	0.80825
			122.711	0.80825
			122.91	0.80825
			123.109	0.80825
			123.308	0.80825
			123.508	0.80825
			123.707	0.80825
			123.906	0.80825
			124.105	0.80825
			124.304	0.80825
			124.504	0.80825
			124.703	0.80825
			124.902	0.80825
			125.101	0.80825
			125.3	0.80825
			125.499	0.80825
			125.699	0.80825
			125.898	0.80825
			126.097	0.80825
			126.296	0.80825
			126.496	0.80825
			126.695	0.80825
			126.894	0.80825
			127.093	0.80825
			127.292	0.80825
			127.491	0.80825
			127.691	0.80825
			127.89	0.80825
			128.089	0.80825
			128.288	0.80825
			128.487	0.80825
			128.687	0.80825
			128.886	0.80825
			129.085	0.80825
			129.284	0.80825
			129.483	0.80825
			129.683	0.80825
			129.882	0.80825
			130.081	0.80825
			130.28	0.80825
			130.479	0.80825
			130.679	0.80825
			130.878	0.80825
			131.077	0.80825
			131.276	0.80825
			131.475	0.80825
			131.675	0.80825
			131.874	0.80825
			132.073	0.80825
			132.272	0.80825
			132.471	0.80825
			132.671	0.80825
			132.87	0.80825
			133.069	0.80825
			133.268	0.80825
			133.467	0.80825
			133.667	0.80825
			133.866	0.80825
			134.065	0.80825
			134.264	0.80825
			134.463	0.80825
			134.663	0.80825
			134.862	0.80825
			135.061	0.80825
			135.26	0.80825
			135.459	0.80825
			135.659	0.80825
			135.858	0.80825
			136.057	0.80825
			136.256	0.80825
			136.455	0.80825
			136.655	0.80825
			136.854	0.80825
			137.053	0.80825
			137.252	0.80825
			137.451	0.80825
			137.651	0.80825
			137.85	0.80825
			138.049	0.80825
			138.248	0.80825
			138.447	0.80825
			138.647	0.80825
			138.846	0.80825
			139.045	0.80825
			139.244	0.80825
			139.443	0.80825
			139.643	0.80825
			139.842	0.80825
			140.041	0.80825
			140.24	0.80825
			140.439	0.80825
			140.639	0.80825
			140.838	0.80825
			141.037	0.80825
			141.236	0.80825
			141.435	0.80825
			141.635	0.80825
			141.834	0.80825
			142.033	0.80825
			142.232	0.80825
			142.431	0.80825
			142.631	0.80825
			142.83	0.80825
			143.029	0.80825
			143.228	0.80825
			143.427	0.80825
			143.627	0.80825
			143.826	0.80825
			144.025	0.80825
			144.224	0.80825
			144.423	0.80825
			144.623	0.80825
			144.822	0.80825
			145.021	0.80825
			145.22	0.80825
			145.419	0.80825
			145.619	0.80825
			145.818	0.80825
			146.017	0.80825
			146.216	0.80825
			146.415	0.80825
			146.615	0.80825
			146.814	0.80825
			147.013	0.80825
			147.212	0.80825
			147.411	0.80825
			147.611	0.80825
			147.81	0.80825
			148.009	0.80825
			148.208	0.80825
			148.407	0.80825
			148.607	0.80825
			148.806	0.80825
			149.005	0.80825
			149.204	0.80825
			149.403	0.80825
			149.603	0.80825
			149.802	0.80825
			150.001	0.80825
			150.2	0.80825
			150.399	0.80825
			150.599	0.80825
			150.798	0.80825
			150.997	0.80825
			151.196	0.80825
			151.395	0.80825
			151.595	0.80825
			151.794	0.80825
			151.993	0.80825
			152.192	0.80825
			152.391	0.80825
			152.591	0.80825
			152.79	0.80825
			152.989	0.80825
			153.188	0.80825
			153.387	0.80825
			153.587	0.80825
			153.786	0.80825
			153.985	0.80825
			154.184	0.80825
			154.383	0.80825
			154.583	0.80825
			154.782	0.80825
			154.981	0.80825
			155.18	0.80825
			155.379	0.80825
			155.579	0.80825
			155.778	0.80825
			155.977	0.80825
			156.176	0.80825
			156.375	0.80825
			156.575	0.80825
			156.774	0.80825
			156.973	0.80825
			157.172	0.80825
			157.371	0.80825
			157.571	0.80825
			157.77	0.80825
			157.969	0.80825
			158.168	0.80825
			158.367	0.80825
			158.567	0.80825
			158.766	0.80825
			158.965	0.80825
			159.164	0.80825
			159.363	0.80825
			159.563	0.80825
			159.762	0.80825
			159.961	0.80825
			160.16	0.80825
			160.359	0.80825
			160.559	0.80825
			160.758	0.80825
			160.957	0.80825
			161.156	0.80825
			161.355	0.80825
			161.555	0.80825
			161.754	0.80825
			161.953	0.80825
			162.152	0.80825
			162.351	0.80825
			162.551	0.80825
			162.75	0.80825
			162.949	0.80825
			163.148	0.80825
			163.347	0.80825
			163.547	0.80825
			163.746	0.80825
			163.945	0.80825
			164.144	0.80825
			164.343	0.80825
			164.543	0.80825
			164.742	0.80825
			164.941	0.80825
			165.14	0.80825
			165.339	0.80825
			165.539	0.80825
			165.738	0.80825
			165.937	0.80825
			166.136	0.80825
			166.335	0.80825
			166.535	0.80825
			166.734	0.80825
			166.933	0.80825
			167.132	0.80825
			167.331	0.80825
			167.531	0.80825
			167.73	0.80825
			167.929	0.80825
			168.128	0.80825
			168.327	0.80825
			168.527	0.80825
			168.726	0.80825
			168.925	0.80825
			169.124	0.80825
			169.323	0.80825
			169.523	0.80825
			169.722	0.80825
			169.921	0.80825
			170.12	0.80825
			170.319	0.80825
			170.519	0.80825
			170.718	0.80825
			170.917	0.80825
			171.116	0.80825
			171.315	0.80825
			171.515	0.80825
			171.714	0.80825
			171.913	0.80825
			172.112	0.80825
			172.311	0.80825
			172.511	0.80825
			172.71	0.80825
			172.909	0.80825
			173.108	0.80825
			173.307	0.80825
			173.507	0.80825
			173.706	0.80825
			173.905	0.80825
			174.104	0.80825
			174.303	0.80825
			174.502	0.80825
			174.702	0.80825
			174.901	0.80825
			175.1	0.80825
			175.299	0.80825
			175.499	0.80825
			175.698	0.80825
			175.897	0.80825
			176.096	0.80825
			176.295	0.80825
			176.494	0.80825
			176.694	0.80825
			176.893	0.80825
			177.092	0.80825
			177.291	0.80825
			177.49	0.80825
			177.69	0.80825
			177.889	0.80825
			178.088	0.80825
			178.287	0.80825
			178.486	0.80825
			178.686	0.80825
			178.885	0.80825
			179.084	0.80825
			179.283	0.80825
			179.482	0.80825
			179.682	0.80825
			179.881	0.80825
			180.08	0.80825
			180.279	0.80825
			180.478	0.80825
			180.678	0.80825
			180.877	0.80825
			181.076	0.80825
			181.275	0.80825
			181.474	0.80825
			181.674	0.80825
			181.873	0.80825
			182.072	0.80825
			182.271	0.80825
			182.47	0.80825
			182.67	0.80825
			182.869	0.80825
			183.068	0.80825
			183.267	0.80825
			183.466	0.80825
			183.666	0.80825
			183.865	0.80825
			184.064	0.80825
			184.263	0.80825
			184.462	0.80825
			184.662	0.80825
			184.861	0.80825
			185.06	0.80825
			185.259	0.80825
			185.458	0.80825
			185.658	0.80825
			185.857	0.80825
			186.056	0.80825
			186.255	0.80825
			186.454	0.80825
			186.654	0.80825
			186.853	0.80825
			187.052	0.80825
			187.251	0.80825
			187.45	0.80825
			187.65	0.80825
			187.849	0.80825
			188.048	0.80825
			188.247	0.80825
			188.446	0.80825
			188.646	0.80825
			188.845	0.80825
			189.044	0.80825
			189.243	0.80825
			189.442	0.80825
			189.642	0.80825
			189.841	0.80825
			190.04	0.80825
			190.239	0.80825
			190.438	0.80825
			190.638	0.80825
			190.837	0.80825
			191.036	0.80825
			191.235	0.80825
			191.434	0.80825
			191.634	0.80825
			191.833	0.80825
			192.032	0.80825
			192.231	0.80825
			192.43	0.80825
			192.63	0.80825
			192.829	0.80825
			193.028	0.80825
			193.227	0.80825
			193.426	0.80825
			193.626	0.80825
			193.825	0.80825
			194.024	0.80825
			194.223	0.80825
			194.422	0.80825
			194.622	0.80825
			194.821	0.80825
			195.02	0.80825
			195.219	0.80825
			195.418	0.80825
			195.618	0.80825
			195.817	0.80825
			196.016	0.80825
			196.215	0.80825
			196.414	0.80825
			196.614	0.80825
			196.813	0.80825
			197.012	0.80825
			197.211	0.80825
			197.41	0.80825
			197.61	0.80825
			197.809	0.80825
			198.008	0.80825
			198.207	0.80825
			198.406	0.80825
			198.606	0.80825
			198.805	0.80825
			199.004	0.80825
			199.203	0.80825
			199.402	0.80825
			199.602	0.80825
			199.801	0.80825
			200	0.80825

## Sheet: Fig 3d
	Experimental Delta_T(K)					Kinetic model with trapping			kinetic model without trapping
time (ps)	2.5 mJ/cm2	3.3 mJ/cm2	4.8 mJ/cm2		time (ps)	2.5 mJ/cm2	3.3 mJ/cm2	4.8 mJ/cm2	2.5 mJ/cm2
200	18.4647	31.8759	40.4438		0	0	0	0	0
190	20.9857	37.6121	37.3184		0.5	0.00488	0.00674	0.00721	0.00465
180	18.9188	34.8469	44.1584		1	0.05208	0.09556	0.12695	0.05394
170	18.1441	31.1639	43.6235		1.5	0.17414	0.35619	0.48895	0.1946
160	18.8718	36.893	44.4982		2	0.37316	0.77144	1.08531	0.53057
150	19.575	35.7656	38.4982		2.5	0.6145	1.33106	1.90139	1.10019
140	18.7573	35.8214	41.7361		3	0.90536	1.97834	2.8172	1.89116
130	19.3664	29.5278	39.9817		3.5	1.23318	2.68979	3.83648	2.91881
120	19.816	34.8918	46.4784		4	1.56333	3.45658	4.89017	4.18593
110	18.5967	34.4454	41.4113		4.5	1.90208	4.22453	5.99594	5.5793
100	18.0303	36.3064	40.2879		5	2.26525	5.00689	7.0952	7.16658
90	15.3835	30.0395	39.0628		5.5	2.62376	5.75693	8.20725	8.83756
80	18.746	34.7715	39.7535		6	2.96949	6.51581	9.29698	10.6164
70	16.1253	28.6872	38.193		6.5	3.31289	7.27376	10.3442	12.4292
60	21.226	27.7719	35.3397		7	3.6635	8.00753	11.3407	14.2708
50	12.5928	30.6133	37.6045		7.5	4.00063	8.72921	12.3627	16.0995
40	15.7895	24.1943	27.3621		8	4.33054	9.42578	13.3246	17.9309
35	8.21476	28.1023	32.0149		8.5	4.67767	10.0954	14.2434	19.7144
30	10.2532	23.1423	33.7799		9	4.99619	10.7487	15.1262	21.4842
25	13.4596	22.6204	26.7981		9.5	5.31053	11.3874	15.9744	23.2684
20	9.27748	20.1627	26.8169		10	5.61209	11.9931	16.7944	24.9682
19	11.5422	19.631	28.4733		11	6.2303	13.1509	18.3033	28.2692
18	9.33611	22.587	27.408		12	6.78482	14.2067	19.6986	31.3266
17	8.04905	18.0083	23.8056		13	7.32212	15.2213	21.0145	34.2554
16	9.0523	16.7588	23.8049		14	7.8399	16.1671	22.2277	36.9587
15	9.30891	14.8942	19.6754		15	8.32327	17.0274	23.3444	39.442
14	9.14075	15.9932	22.9988		16	8.79571	17.8444	24.3558	41.7912
13	5.52284	15.7839	19.1957		17	9.23606	18.5979	25.3174	43.9674
12	6.59973	15.6462	18.5571		18	9.65875	19.3182	26.1983	46.0308
11	8.77509	10.8059	13.857		19	10.0682	19.9815	26.994	47.9634
10	6.94175	16.7419	12.8451		20	10.4602	20.6162	27.7198	49.7778
9.5	4.6714	9.72308	16.1425		25	12.1337	23.1282	30.7321	57.2052
9	7.34411	9.90615	16.7707		30	13.4876	25.0189	32.8037	62.7462
8.5	8.72171	9.60098	14.2672		35	14.5636	26.4343	34.2626	67.0065
8	5.81071	9.80322	11.7871		40	15.4199	27.4759	35.304	70.4145
7.5	6.8254	12.5305	13.2512		50	16.7261	28.8281	36.5399	75.5179
7	3.88691	10.6047	9.68789		60	17.6047	29.6003	37.1863	79.0937
6.5	5.36596	7.46846	11.6866		70	18.2085	30.0602	37.5369	81.7224
6	6.50352	11.8519	10.7807		80	18.6528	30.3319	37.7152	83.6963
5.5	6.77299	13.5902	9.12823		90	18.9587	30.4935	37.8115	85.2784
5	6.83945	6.81395	10.9067		100	19.181	30.5938	37.8598	86.5842
4.5	5.26894	7.92909	9.06833		110	19.3335	30.6505	37.8898	87.6423
4	4.64662	8.22531	6.37575		120	19.4384	30.6863	37.9031	88.5204
3.5	5.93717	3.5176	5.55735		130	19.5186	30.706	37.9096	89.2939
3	2.79596	5.38397	7.52222		140	19.5795	30.7191	37.9142	89.9222
2.5	1.31779	2.54111	5.50031		150	19.6244	30.7281	37.9173	90.4769
2	1.83025	5.42343	2.16039		160	19.6539	30.7316	37.918	90.9752
1.5	5.06225	5.29646	7.29982		170	19.6811	30.7353	37.9191	91.4097
1	3.2298	4.25406	4.19655		180	19.6944	30.737	37.9196	91.7847
0.5	2.16344	0.18225	2.18088		190	19.7058	30.7388	37.9196	92.1274
0	3.46085	-0.43012	3.48863		200	19.7111	30.7402	37.9196	92.4411
-0.5	1.80574	1.89513	0.84109		--	--	--	--	--
-1	-1.22041	0.34652	-1.4435		--	--	--	--	--
-1.5	1.71045	1.41698	-1.48985		--	--	--	--	--
-2	0.01858	-1.75423	3.50033		--	--	--	--	--
-2.5	-2.27204	-0.86591	-3.55038		--	--	--	--	--
-3	-1.45896	-1.40994	-0.15947		--	--	--	--	--
-3.5	-1.40479	-0.5942	-1.25543		--	--	--	--	--
-4	0.28555	0.79409	-2.94242		--	--	--	--	--
-4.5	2.15972	-2.03752	5.72838		--	--	--	--	--
-5	0.37616	2.20909	0.77126		--	--	--	--	--
					--	--	--	--	--
					--	--	--	--	--
					--	--	--	--	--
					--	--	--	--	--
					--	--	--	--	--
					--	--	--	--	--
					--	--	--	--	--
					--	--	--	--	--
					--	--	--	--	--
					--	--	--	--	--
					--	--	--	--	--
					--	--	--	--	--
					--	--	--	--	--
					--	--	--	--	--
					--	--	--	--	--
					--	--	--	--	--
					--	--	--	--	--
					--	--	--	--	--
					--	--	--	--	--
					--	--	--	--	--
					--	--	--	--	--
					--	--	--	--	--
					--	--	--	--	--
					--	--	--	--	--
					--	--	--	--	--
					--	--	--	--	--
					--	--	--	--	--
					--	--	--	--	--
					--	--	--	--	--
					--	--	--	--	--
					--	--	--	--	--
					--	--	--	--	--
					--	--	--	--	--
					--	--	--	--	--
					--	--	--	--	--
					--	--	--	--	--
					--	--	--	--	--
					--	--	--	--	--
					--	--	--	--	--
					--	--	--	--	--
					--	--	--	--	--
					--	--	--	--	--
					--	--	--	--	--
					--	--	--	--	--
					--	--	--	--	--
					--	--	--	--	--
					--	--	--	--	--
					--	--	--	--	--
					--	--	--	--	--
					--	--	--	--	--
					--	--	--	--	--
					--	--	--	--	--
					--	--	--	--	--
					--	--	--	--	--
					--	--	--	--	--
					--	--	--	--	--
					--	--	--	--	--
					--	--	--	--	--
					--	--	--	--	--
					--	--	--	--	--
					--	--	--	--	--
					--	--	--	--	--
					--	--	--	--	--
					--	--	--	--	--
					--	--	--	--	--
					--	--	--	--	--
					--	--	--	--	--
					--	--	--	--	--
					--	--	--	--	--
					--	--	--	--	--
					--	--	--	--	--
					--	--	--	--	--
					--	--	--	--	--
					--	--	--	--	--
					--	--	--	--	--
					--	--	--	--	--
					--	--	--	--	--
					--	--	--	--	--
					--	--	--	--	--
					--	--	--	--	--
					--	--	--	--	--
					--	--	--	--	--
					--	--	--	--	--
					--	--	--	--	--
					--	--	--	--	--
					--	--	--	--	--
					--	--	--	--	--
					--	--	--	--	--
					--	--	--	--	--
					--	--	--	--	--
					--	--	--	--	--
					--	--	--	--	--
					--	--	--	--	--
					--	--	--	--	--
					--	--	--	--	--
					--	--	--	--	--
					--	--	--	--	--
					--	--	--	--	--
					--	--	--	--	--
					--	--	--	--	--
					--	--	--	--	--
					--	--	--	--	--
					--	--	--	--	--
					--	--	--	--	--
					--	--	--	--	--
					--	--	--	--	--
					--	--	--	--	--
					--	--	--	--	--
					--	--	--	--	--
					--	--	--	--	--
					--	--	--	--	--
					--	--	--	--	--
					--	--	--	--	--
					--	--	--	--	--
					--	--	--	--	--
					--	--	--	--	--
					--	--	--	--	--
					--	--	--	--	--
					--	--	--	--	--
					--	--	--	--	--
					--	--	--	--	--
					--	--	--	--	--
					--	--	--	--	--
					--	--	--	--	--
					--	--	--	--	--
					--	--	--	--	--
					--	--	--	--	--
					--	--	--	--	--
					--	--	--	--	--
					--	--	--	--	--
					--	--	--	--	--
					--	--	--	--	--
					--	--	--	--	--
					--	--	--	--	--
					--	--	--	--	--
					--	--	--	--	--
					--	--	--	--	--
					--	--	--	--	--
					--	--	--	--	--
					--	--	--	--	--
					--	--	--	--	--
					--	--	--	--	--
					--	--	--	--	--
					--	--	--	--	--
					--	--	--	--	--
					--	--	--	--	--
					--	--	--	--	--
					--	--	--	--	--
					--	--	--	--	--
					--	--	--	--	--
					--	--	--	--	--
					--	--	--	--	--
					--	--	--	--	--
					--	--	--	--	--
					--	--	--	--	--
					--	--	--	--	--
					--	--	--	--	--
					--	--	--	--	--
					--	--	--	--	--
					--	--	--	--	--
					--	--	--	--	--
					--	--	--	--	--
					--	--	--	--	--
					--	--	--	--	--
					--	--	--	--	--
					--	--	--	--	--
					--	--	--	--	--
					--	--	--	--	--
					--	--	--	--	--
					--	--	--	--	--
					--	--	--	--	--
					--	--	--	--	--
					--	--	--	--	--
					--	--	--	--	--
					--	--	--	--	--
					--	--	--	--	--
					--	--	--	--	--
					--	--	--	--	--
					--	--	--	--	--
					--	--	--	--	--
					--	--	--	--	--
					--	--	--	--	--
					--	--	--	--	--
					--	--	--	--	--
					--	--	--	--	--
					--	--	--	--	--
					--	--	--	--	--
					--	--	--	--	--
					--	--	--	--	--
					--	--	--	--	--
					--	--	--	--	--
					--	--	--	--	--
					--	--	--	--	--
					--	--	--	--	--
					--	--	--	--	--
					--	--	--	--	--
					--	--	--	--	--
					--	--	--	--	--
					--	--	--	--	--
					--	--	--	--	--
					--	--	--	--	--
					--	--	--	--	--
					--	--	--	--	--
					--	--	--	--	--
					--	--	--	--	--
					--	--	--	--	--
					--	--	--	--	--
					--	--	--	--	--
					--	--	--	--	--
					--	--	--	--	--
					--	--	--	--	--
					--	--	--	--	--
					--	--	--	--	--
					--	--	--	--	--
					--	--	--	--	--
					--	--	--	--	--
					--	--	--	--	--
					--	--	--	--	--
					--	--	--	--	--
					--	--	--	--	--
					--	--	--	--	--
					--	--	--	--	--
					--	--	--	--	--
					--	--	--	--	--
					--	--	--	--	--
					--	--	--	--	--
					--	--	--	--	--
					--	--	--	--	--
					--	--	--	--	--
					--	--	--	--	--
					--	--	--	--	--
					--	--	--	--	--
					--	--	--	--	--
					--	--	--	--	--
					--	--	--	--	--
					--	--	--	--	--
					--	--	--	--	--
					--	--	--	--	--
					--	--	--	--	--
					--	--	--	--	--
					--	--	--	--	--
					--	--	--	--	--
					--	--	--	--	--
					--	--	--	--	--
					--	--	--	--	--
					--	--	--	--	--
					--	--	--	--	--
					--	--	--	--	--
					--	--	--	--	--
					--	--	--	--	--
					--	--	--	--	--
					--	--	--	--	--
					--	--	--	--	--
					--	--	--	--	--
					--	--	--	--	--
					--	--	--	--	--
					--	--	--	--	--
					--	--	--	--	--
					--	--	--	--	--
					--	--	--	--	--
					--	--	--	--	--
					--	--	--	--	--
					--	--	--	--	--
					--	--	--	--	--
					--	--	--	--	--
					--	--	--	--	--
					--	--	--	--	--
					--	--	--	--	--
					--	--	--	--	--
					--	--	--	--	--
					--	--	--	--	--
					--	--	--	--	--
					--	--	--	--	--
					--	--	--	--	--
					--	--	--	--	--
					--	--	--	--	--
					--	--	--	--	--
					--	--	--	--	--
					--	--	--	--	--
					--	--	--	--	--
					--	--	--	--	--
					--	--	--	--	--
					--	--	--	--	--
					--	--	--	--	--
					--	--	--	--	--
					--	--	--	--	--
					--	--	--	--	--
					--	--	--	--	--
					--	--	--	--	--
					--	--	--	--	--
					--	--	--	--	--
					--	--	--	--	--
					--	--	--	--	--
					--	--	--	--	--
					--	--	--	--	--
					--	--	--	--	--
					--	--	--	--	--
					--	--	--	--	--
					--	--	--	--	--
					--	--	--	--	--
					--	--	--	--	--
					--	--	--	--	--
					--	--	--	--	--
					--	--	--	--	--
					--	--	--	--	--
					--	--	--	--	--
					--	--	--	--	--
					--	--	--	--	--
					--	--	--	--	--
					--	--	--	--	--
					--	--	--	--	--
					--	--	--	--	--
					--	--	--	--	--
					--	--	--	--	--
					--	--	--	--	--
					--	--	--	--	--
					--	--	--	--	--
					--	--	--	--	--
					--	--	--	--	--
					--	--	--	--	--
					--	--	--	--	--
					--	--	--	--	--
					--	--	--	--	--
					--	--	--	--	--
					--	--	--	--	--
					--	--	--	--	--
					--	--	--	--	--
					--	--	--	--	--
					--	--	--	--	--
					--	--	--	--	--
					--	--	--	--	--
					--	--	--	--	--
					--	--	--	--	--
					--	--	--	--	--
					--	--	--	--	--
					--	--	--	--	--
					--	--	--	--	--
					--	--	--	--	--
					--	--	--	--	--
					--	--	--	--	--
					--	--	--	--	--
