# Supplementary material for: Dynamic lattice distortions driven by surface trapping in semiconductor nanocrystals
Source: Nat Commun. 2021 Mar 25;12:1860. doi: 10.1038/s41467-021-22116-0 (PMC7994579; doi:10.1038/s41467-021-22116-0)
Supplement: Supplementary file 3 — Source Data [file 41467_2021_22116_MOESM3_ESM.zip › Copy of 267760_2_data_set_5235767_qmrr9c.xlsx]

## Sheet: Fig 4a
Q2	510 nm		340 nm
	"-ln(I/I0)"	error	"-ln(I/I0)"	error
3.7	0.00898	0.00245	0.03003	0.00402
9.3	0.01949	0.00189	0.04322	0.00681
12.6	0.0317	0.0033	0.0769	0.00697
21.7	0.02814	0.00606	0.06675	0.01415
29.1	0.03771	0.006	0.10889	0.01636
41.7	0.09778	0.01654	0.63797	0.07879
64.9	0.0843	0.02475	0.37333	0.03806

## Sheet: Fig 4b
	510 nm		340 nm
time (ps)	Delta_G(2.5)/Delta_G(7.1)	time (ps)	Delta_G(2.5)/Delta_G(7.1)
1200	0.6922	202	0.64176
1150	0.56659	192	0.5498
1100	0.75018	182	0.72393
1050	0.49815	172	0.59275
1000	0.53169	162	0.68268
950	0.50455	152	0.6538
900	0.61919	142	0.44977
850	0.58404	132	0.69251
800	0.44322	122	0.83371
750	0.67769	112	0.67969
700	0.58382	102	0.98998
650	0.54817	92	0.64211
600	0.49829	82	0.6536
550	0.70978	72	0.56723
500	0.54881	62	0.52183
450	0.78709	52	0.58405
400	0.699	42	0.7133
350	0.8331	37	0.60278
325	0.65729	32	0.36788
300	0.9207	27	0.60162
275	0.8329	21	0.34772
250	0.67602	20	0.44474
225	0.94767	19	0.37767
200	0.5746	18	0.74165
175	0.77699	17	0.90773
150	1.0573	16	0.57234
140	0.48528	15	1.03287
130	0.79237	14	0.95538
120	0.70802	13	0.88627
110	1.39383	12	0.51891
100	0.74867	11	1.1895
90	1.24108	10	0.79307
80	0.7553	9	0.59326
75	0.70334	8	1.20135
70	0.94107	7	0.93832
65	0.79139	6	0.77117
60	0.68769	5	0.72125
55	1.21029	4	1.27068
50	1.32755	3	1.1975
40	0.93847
35	0.96634
30	1.15444
20	2.02179
16	0.79807
14	0.86169
12	1.14594
4	1.25628
